# Supplementary material for: 2,4-Dichloro-N-(2-chloro­phen­yl)benzene­sulfonamide
Source: Acta Crystallogr Sect E Struct Rep Online. 2010 Jun 16;66(Pt 7):o1641. doi: 10.1107/S1600536810021306 (PMC3006928; doi:10.1107/S1600536810021306)
Supplement: Supplementary file 2 [file e-66-o1641-Isup2.hkl]

# 
# h,k,l, Fc-squared, Fo-squared, sigma(Fo-squared) and status flag 
# 
data_I
_shelx_title ' S106 PBCN' 
_shelx_refln_list_code          4 
_shelx_F_calc_maximum      354.67 
_exptl_crystal_F_000      1360.00 
_reflns_d_resolution_high  0.8001 
 
loop_ 
 _symmetry_equiv_pos_as_xyz 
 'x, y, z' 
 '-x+1/2, -y+1/2, z+1/2' 
 'x+1/2, -y+1/2, -z' 
 '-x, y, -z+1/2' 
 '-x, -y, -z' 
 'x-1/2, y-1/2, -z-1/2' 
 '-x-1/2, y-1/2, z' 
 'x, -y, z-1/2' 
 
_cell_length_a    10.5639 
_cell_length_b    16.2790 
_cell_length_c    16.6930 
_cell_angle_alpha  90.000 
_cell_angle_beta   90.000 
_cell_angle_gamma  90.000 
 
_shelx_F_squared_multiplier     1.000 
 
loop_ 
 _refln_index_h 
 _refln_index_k 
 _refln_index_l 
 _refln_F_squared_calc 
 _refln_F_squared_meas 
 _refln_F_squared_sigma 
 _refln_observed_status 
   2   0   0      489.60      436.03      7.33 o 
   4   0   0    14590.22    14149.52     50.90 o 
   6   0   0      312.18      272.52     13.17 o 
   8   0   0       32.99       -3.81     18.12 o 
  10   0   0     3126.91     3125.06     45.73 o 
  12   0   0       10.39       16.29     19.42 o 
   3   1   0    11403.75    11845.26     21.43 o 
   5   1   0     1028.04     1128.48      9.41 o 
   7   1   0      577.49      636.34     13.51 o 
   9   1   0        3.08        7.63     13.79 o 
  11   1   0        6.98        7.69     15.20 o 
  13   1   0        5.93       21.23     16.05 o 
   0   2   0       60.12       79.34      2.20 o 
   2   2   0    33584.29    32464.72    346.09 o 
   4   2   0    14692.85    13734.60     27.81 o 
   6   2   0      546.22      599.80      8.30 o 
   8   2   0     2635.58     2726.74     25.86 o 
  10   2   0      365.79      336.45     17.18 o 
  12   2   0       63.35       47.16     14.87 o 
   1   3   0    38631.93    36804.52    378.07 o 
   3   3   0      411.18      387.39      9.40 o 
   5   3   0     4783.16     4481.04     65.24 o 
   7   3   0     1435.24     1344.16     30.74 o 
   9   3   0     2810.03     2885.26     44.74 o 
  11   3   0       43.90       50.43     13.97 o 
  13   3   0       25.40       21.64     14.85 o 
   0   4   0     5458.42     5318.01     51.16 o 
   2   4   0    47916.84    47612.98     83.88 o 
   4   4   0       33.60       32.20      7.29 o 
   6   4   0     2534.62     2680.49     18.22 o 
   8   4   0      257.75      254.81     30.98 o 
  10   4   0      186.22      207.44     14.15 o 
  12   4   0      142.16      149.78     22.83 o 
   1   5   0    22785.51    23774.42     59.39 o 
   3   5   0    43376.12    42593.30    153.65 o 
   5   5   0     1558.28     1708.28     23.30 o 
   7   5   0     1065.32      954.61     15.05 o 
   9   5   0       23.44       17.81     11.64 o 
  11   5   0        5.98       14.42     19.67 o 
   0   6   0     1101.95     1142.19     17.84 o 
   2   6   0       46.54       65.00      3.44 o 
   4   6   0      269.85      307.99      6.93 o 
   6   6   0     5240.78     5293.77     42.13 o 
   8   6   0       86.99       63.67     16.76 o 
  10   6   0      563.03      671.06     26.45 o 
  12   6   0       28.28       42.02     21.00 o 
   1   7   0        3.87        1.08      3.51 o 
   3   7   0     3350.63     3731.30     20.69 o 
   5   7   0      438.71      367.87     23.28 o 
   7   7   0     6457.70     6177.29     60.91 o 
   9   7   0      382.56      416.45     20.99 o 
  11   7   0      128.40      134.33     19.75 o 
   0   8   0     2685.11     2521.63     81.13 o 
   2   8   0       25.15       23.50      3.30 o 
   4   8   0     3319.46     3359.86     40.94 o 
   6   8   0     5116.49     4940.28     45.82 o 
   8   8   0        0.96       -2.20     10.28 o 
  10   8   0     1123.94     1158.46     32.38 o 
  12   8   0       14.89       -7.68     20.50 o 
   1   9   0        7.82       11.47      7.04 o 
   3   9   0     4019.89     4141.10     71.29 o 
   5   9   0      660.38      626.90     20.35 o 
   7   9   0      338.89      312.88     19.53 o 
   9   9   0       54.65       72.91     17.77 o 
  11   9   0      140.46      153.04     22.58 o 
   0  10   0    13225.80    14588.42    531.76 o 
   2  10   0      894.53      825.06      8.94 o 
   4  10   0     1855.98     1957.01     31.60 o 
   6  10   0       76.25      113.71     16.92 o 
   8  10   0       18.84       11.05     13.49 o 
  10  10   0       73.49       92.60     20.80 o 
   1  11   0     1363.94     1266.86     14.03 o 
   3  11   0     7345.33     7772.59     46.42 o 
   5  11   0     2487.96     2419.67     38.40 o 
   7  11   0        9.26        8.68     15.48 o 
   9  11   0       23.37       33.14     16.49 o 
  11  11   0       25.03       34.79     18.26 o 
   0  12   0     2001.03     2058.76     33.18 o 
   2  12   0     1314.93     1277.67     17.38 o 
   4  12   0     3602.41     3505.03     44.69 o 
   6  12   0      205.57      184.48     18.78 o 
   8  12   0      282.56      239.84     20.03 o 
  10  12   0       14.50       29.08     17.25 o 
   1  13   0       49.20       54.16     11.17 o 
   3  13   0      687.42      610.74     19.58 o 
   5  13   0        2.90       11.88     17.17 o 
   7  13   0      108.24      117.79     17.32 o 
   9  13   0      149.82      121.20     19.26 o 
   0  14   0     1616.51     1754.20     34.45 o 
   2  14   0      559.05      501.40     15.22 o 
   4  14   0       29.17       50.93     17.87 o 
   6  14   0       27.75        1.38     15.78 o 
   8  14   0       79.86       70.09     17.85 o 
   1  15   0      504.18      653.75     18.17 o 
   3  15   0      337.45      380.20     24.77 o 
   5  15   0      134.83      141.09     21.52 o 
   7  15   0        1.05       -3.24     18.83 o 
   0  16   0     1008.86     1071.32     30.45 o 
   2  16   0        0.21        4.89     12.67 o 
   4  16   0       87.35      119.44     21.84 o 
   6  16   0      140.84      155.07     19.78 o 
   8  16   0       12.13      -18.57     18.57 o 
   1  17   0       14.91       11.69     12.46 o 
   3  17   0      152.15      140.20     23.06 o 
   5  17   0       33.02       32.47     19.21 o 
   7  17   0        1.76        2.21     20.08 o 
   0  18   0      775.57      839.20     29.15 o 
   2  18   0       91.17       64.36     20.91 o 
   4  18   0        0.13        1.00     19.93 o 
   6  18   0      174.89      181.12     23.00 o 
   1  19   0      116.55      106.18     13.72 o 
   3  19   0       16.11        4.08     16.87 o 
   0  20   0       23.85        1.46     17.74 o 
   2  20   0       24.01       18.74     21.19 o 
   1   1   1     2662.90     2861.44     13.11 o 
   2   1   1     2132.74     2137.81     15.50 o 
   3   1   1     6754.78     6609.45     13.12 o 
   4   1   1     2155.13     2082.14     11.54 o 
   5   1   1      310.26      374.53      4.25 o 
   6   1   1     1286.87     1289.57      7.43 o 
   7   1   1      291.83      296.50      9.98 o 
   8   1   1       31.43       11.74      7.54 o 
   9   1   1      174.23      196.72     12.32 o 
  10   1   1       64.57       43.37     10.35 o 
  11   1   1        9.27       18.03     10.34 o 
  12   1   1       75.31       46.18     11.42 o 
  13   1   1        2.19       21.59     11.85 o 
   0   2   1    25324.89    23607.62    571.10 o 
   1   2   1     8469.62     8441.12     73.01 o 
   2   2   1     3387.32     3747.35     18.66 o 
   3   2   1     1431.18     1601.39      9.94 o 
   4   2   1       79.02       55.88      3.38 o 
   5   2   1      856.03     1004.30      6.49 o 
   6   2   1      157.23      155.62      4.29 o 
   7   2   1      402.76      479.38     13.83 o 
   8   2   1      564.99      573.37     12.73 o 
   9   2   1      168.41      209.74     13.24 o 
  10   2   1      320.56      340.81     18.75 o 
  11   2   1        9.31        1.10     10.37 o 
  12   2   1       10.50       16.36     10.66 o 
  13   2   1        2.77        4.26     12.07 o 
   1   3   1      239.70      308.86      3.42 o 
   2   3   1    50104.17    47693.48    500.87 o 
   3   3   1       99.64       85.55      7.74 o 
   4   3   1      589.80      587.39      6.66 o 
   5   3   1     8050.39     8137.35     37.29 o 
   6   3   1      372.37      376.10      8.66 o 
   7   3   1       64.07       73.38      9.18 o 
   8   3   1     3520.71     3452.75     23.45 o 
   9   3   1       89.29      148.98     14.65 o 
  10   3   1      257.47      223.25     13.62 o 
  11   3   1       11.50       11.91      8.68 o 
  12   3   1      121.76      141.65     11.25 o 
  13   3   1        1.89      -12.48     12.55 o 
   0   4   1    16000.82    16247.38    104.73 o 
   1   4   1    11895.96    12391.22     50.02 o 
   2   4   1     1153.02     1104.15     17.52 o 
   3   4   1     8375.41     9273.09     41.65 o 
   4   4   1     1862.54     2231.38     20.67 o 
   5   4   1      163.07      155.74      5.85 o 
   6   4   1        5.42        8.28      4.19 o 
   7   4   1      126.05      123.97      6.00 o 
   8   4   1      587.65      585.85     12.94 o 
   9   4   1      378.46      364.20     12.62 o 
  10   4   1      151.69      141.40     11.25 o 
  11   4   1      222.82      221.80     11.02 o 
  12   4   1       21.73       44.02      9.44 o 
   1   5   1     3047.25     3225.11     26.36 o 
   2   5   1     4964.51     5084.33     21.60 o 
   3   5   1       60.78       98.30      5.07 o 
   4   5   1     4247.80     4492.82     23.93 o 
   5   5   1     5272.43     5351.81     27.28 o 
   6   5   1      549.20      523.31      8.07 o 
   7   5   1      175.74      141.63      7.25 o 
   8   5   1      588.89      519.51     12.83 o 
   9   5   1        1.60       -0.46      9.71 o 
  10   5   1       92.68       68.12     12.87 o 
  11   5   1       17.03       20.01     10.28 o 
  12   5   1       30.79       87.44     15.26 o 
   0   6   1     2624.65     2734.60     22.46 o 
   1   6   1     2110.09     2151.21     20.50 o 
   2   6   1      205.57      169.28      3.13 o 
   3   6   1      179.40      183.16      3.46 o 
   4   6   1      424.66      478.83     13.57 o 
   5   6   1      794.63      808.33     24.65 o 
   6   6   1        0.92        1.74      7.84 o 
   7   6   1      226.76      242.09      9.69 o 
   8   6   1       85.81      123.17     12.90 o 
   9   6   1      243.49      233.69     13.23 o 
  10   6   1      271.56      295.00     25.92 o 
  11   6   1       98.22       95.14     13.41 o 
  12   6   1       96.69      127.14     15.33 o 
   1   7   1     3338.70     3622.51     22.77 o 
   2   7   1     6276.35     6787.08     21.75 o 
   3   7   1     4212.26     4564.57     29.52 o 
   4   7   1     2078.21     2094.97     13.13 o 
   5   7   1      946.89      888.38     19.57 o 
   6   7   1      186.22      194.00     10.38 o 
   7   7   1       31.82       58.26      7.56 o 
   8   7   1      739.13      699.86     15.31 o 
   9   7   1      114.99      124.01     12.54 o 
  10   7   1        2.55        8.49     12.73 o 
  11   7   1        9.66        0.07     12.73 o 
  12   7   1       17.60        5.81     15.06 o 
   0   8   1       82.61      101.62      3.91 o 
   1   8   1        9.00       12.32      2.38 o 
   2   8   1      167.88      221.92      3.27 o 
   3   8   1     1007.70     1016.09     17.00 o 
   4   8   1      107.66      119.70      4.41 o 
   5   8   1      274.24      293.38     11.01 o 
   6   8   1      584.11      601.57     25.93 o 
   7   8   1      452.01      476.53     14.47 o 
   8   8   1       29.51       27.33      7.58 o 
   9   8   1      115.78      107.80     12.70 o 
  10   8   1       47.87       71.61     20.27 o 
  11   8   1       18.46        4.75     13.55 o 
  12   8   1        4.43      -14.05     14.05 o 
   1   9   1     3525.93     3732.92     24.05 o 
   2   9   1     1630.99     1580.52     14.39 o 
   3   9   1     3104.25     3202.05     21.16 o 
   4   9   1     1703.32     1778.30     21.97 o 
   5   9   1      741.13      762.64     15.38 o 
   6   9   1      389.11      351.00     15.78 o 
   7   9   1     3170.18     3006.20     28.19 o 
   8   9   1        0.16       -4.98      7.01 o 
   9   9   1      142.39      128.74     13.13 o 
  10   9   1        1.94        5.76     12.57 o 
  11   9   1       70.03       57.75     23.50 o 
   0  10   1     1364.74     1358.50     40.39 o 
   1  10   1      146.74      176.76      4.62 o 
   2  10   1      129.34      117.42      4.49 o 
   3  10   1        0.10        3.41      4.80 o 
   4  10   1      377.39      378.20     13.09 o 
   5  10   1        0.69        1.40     11.00 o 
   6  10   1       24.48       18.22     11.83 o 
   7  10   1      331.86      278.39     13.33 o 
   8  10   1        6.27       -3.74      9.81 o 
   9  10   1       25.78       24.56     11.92 o 
  10  10   1        3.69       12.85     12.98 o 
  11  10   1       15.75       26.79     13.84 o 
   1  11   1      102.16      125.13      5.84 o 
   2  11   1     1979.92     1986.60     16.78 o 
   3  11   1       97.82      110.19      6.15 o 
   4  11   1      249.36      271.70     13.72 o 
   5  11   1      171.99      186.71     13.58 o 
   6  11   1      387.08      395.76     15.40 o 
   7  11   1       30.45       41.42     11.33 o 
   8  11   1      492.80      520.54     16.06 o 
   9  11   1       95.44       88.16     11.92 o 
  10  11   1        5.40       16.47     13.22 o 
  11  11   1       64.86       44.75     14.01 o 
   0  12   1     3760.35     3818.51     30.14 o 
   1  12   1       81.60       81.01      6.73 o 
   2  12   1     2001.13     2012.20     16.26 o 
   3  12   1        0.03       -4.27      6.71 o 
   4  12   1       60.00       70.11     12.15 o 
   5  12   1       69.32       50.84     12.35 o 
   6  12   1        3.07       14.73     11.27 o 
   7  12   1      209.48      153.38     13.02 o 
   8  12   1        3.18        5.23     11.05 o 
   9  12   1      120.66      155.80     17.02 o 
  10  12   1      111.29      159.36     14.32 o 
   1  13   1      355.38      329.65      9.43 o 
   2  13   1        8.32        8.01      7.24 o 
   3  13   1       44.42       45.80      7.35 o 
   4  13   1       13.39        6.34     11.46 o 
   5  13   1      374.03      403.19     15.56 o 
   6  13   1      144.57      144.42     13.84 o 
   7  13   1       31.35       16.04     16.11 o 
   8  13   1       17.96        1.84     11.98 o 
   9  13   1        0.00       -3.61     12.21 o 
  10  13   1        1.00       18.11     13.98 o 
   0  14   1     1915.49     1929.75     25.07 o 
   1  14   1      493.77      470.08     10.96 o 
   2  14   1      982.60      968.97     13.25 o 
   3  14   1      165.27      165.36     14.25 o 
   4  14   1      264.81      240.69     14.19 o 
   5  14   1        0.28        1.43     10.44 o 
   6  14   1       13.56       -0.88     12.58 o 
   7  14   1       99.29       85.80     13.38 o 
   8  14   1      316.33      339.32     16.12 o 
   9  14   1        2.33      -12.21     12.21 o 
   1  15   1       54.85       54.74      9.11 o 
   2  15   1      569.51      573.08     12.00 o 
   3  15   1        4.25        5.78     13.72 o 
   4  15   1      272.69      253.67     14.74 o 
   5  15   1      273.73      256.57     15.34 o 
   6  15   1      180.68      148.64     14.16 o 
   7  15   1       27.30       11.44     12.82 o 
   8  15   1      393.02      363.10     17.42 o 
   0  16   1      479.31      551.78     17.81 o 
   1  16   1       34.88       36.70      8.83 o 
   2  16   1       95.80      102.93      9.50 o 
   3  16   1       72.42       67.76     14.94 o 
   4  16   1        5.18        8.82     25.47 o 
   5  16   1       45.94        8.93     12.89 o 
   6  16   1       40.15       32.30     12.32 o 
   7  16   1       26.31       23.35     15.45 o 
   8  16   1        0.61       -8.54     13.45 o 
   1  17   1      137.97      151.21      9.95 o 
   2  17   1       11.14       19.59     13.91 o 
   3  17   1      314.92      337.76     19.10 o 
   4  17   1       20.70       13.38     12.50 o 
   5  17   1        0.39       -3.02     12.94 o 
   6  17   1       34.04       54.11     13.54 o 
   7  17   1       61.13       47.79     14.30 o 
   0  18   1        2.73       16.33     13.33 o 
   1  18   1        6.01       -4.40      8.83 o 
   2  18   1       57.38       41.72     14.35 o 
   3  18   1        4.59       -8.49     13.66 o 
   4  18   1       37.31       35.50     16.65 o 
   5  18   1       23.21       20.17     13.83 o 
   6  18   1        4.05        9.99     13.59 o 
   1  19   1        2.35        2.61      8.79 o 
   2  19   1        1.91        6.98     12.27 o 
   3  19   1       78.20       82.44     13.92 o 
   4  19   1        3.06       -0.15     15.11 o 
   0  20   1       16.32       -0.50     12.93 o 
   1  20   1        6.52       15.51     15.35 o 
   2  20   1        6.39        9.68     14.71 o 
   1   0   2    11266.05    11338.38     15.11 o 
   2   0   2    54993.40    47374.43    875.09 o 
   3   0   2    19528.16    18706.91     69.42 o 
   4   0   2      123.91      121.67      5.59 o 
   5   0   2      490.30      468.75     16.47 o 
   6   0   2     4980.05     4827.12     27.94 o 
   7   0   2      917.78      890.74     15.73 o 
   8   0   2       93.98       87.60     12.03 o 
   9   0   2      207.29      201.71     14.47 o 
  10   0   2      619.86      641.02     19.20 o 
  11   0   2       10.06        2.88     15.14 o 
  12   0   2      224.94      213.44     17.43 o 
  13   0   2      125.18      167.65     18.58 o 
   1   1   2     1557.39     1701.18     25.53 o 
   2   1   2      217.78      246.46      2.31 o 
   3   1   2     7338.15     7252.80     20.21 o 
   4   1   2      206.96      269.41      4.16 o 
   5   1   2      381.36      368.69      5.56 o 
   6   1   2      109.01      145.42      3.93 o 
   7   1   2     1208.01     1133.57     11.69 o 
   8   1   2        1.03       19.23     10.75 o 
   9   1   2      450.52      465.43     13.70 o 
  10   1   2        7.83        8.97     10.08 o 
  11   1   2      255.31      271.86     11.84 o 
  12   1   2        5.71        8.70     10.97 o 
  13   1   2       31.65       45.03     11.84 o 
   0   2   2     2702.46     2596.80     32.74 o 
   1   2   2     2215.97     2246.30     10.33 o 
   2   2   2      118.69      174.11      4.83 o 
   3   2   2     1240.00     1245.95      9.49 o 
   4   2   2     2182.36     2147.57     15.11 o 
   5   2   2     3558.50     3882.98     24.10 o 
   6   2   2     2564.53     2683.87     21.58 o 
   7   2   2     1108.04     1209.85     12.13 o 
   8   2   2      121.78       96.98      8.35 o 
   9   2   2     1023.55     1052.80     21.91 o 
  10   2   2      391.87      394.09     14.92 o 
  11   2   2       65.28       80.82     10.67 o 
  12   2   2        7.60        9.15     11.19 o 
  13   2   2       13.80        6.08     11.86 o 
   1   3   2     6323.68     6611.47     29.83 o 
   2   3   2       49.64       82.58      4.04 o 
   3   3   2      570.15      654.63     10.33 o 
   4   3   2       47.90       44.01      3.48 o 
   5   3   2     1426.45     1287.03     16.03 o 
   6   3   2     1585.36     1576.19      9.25 o 
   7   3   2     2728.19     2674.67     18.63 o 
   8   3   2     1438.99     1580.57     30.50 o 
   9   3   2      187.75      203.66      9.62 o 
  10   3   2       62.29       66.17      9.65 o 
  11   3   2       16.34       19.76     10.79 o 
  12   3   2       17.28       13.21     10.28 o 
   0   4   2    33352.99    32360.35     73.45 o 
   1   4   2     6800.23     7253.92     44.61 o 
   2   4   2     1168.03     1258.57      9.61 o 
   3   4   2     1805.84     1894.72     15.99 o 
   4   4   2     1035.53      911.19     15.31 o 
   5   4   2      153.10      165.23      5.33 o 
   6   4   2       87.32       93.29      4.51 o 
   7   4   2      339.08      312.87      9.66 o 
   8   4   2      954.61      958.22     15.54 o 
   9   4   2      153.12      161.83      9.37 o 
  10   4   2       16.97       20.42      8.65 o 
  11   4   2      101.83      109.08      9.73 o 
  12   4   2        1.75       16.38     14.54 o 
   1   5   2    12961.45    13192.54     60.65 o 
   2   5   2     1455.29     1588.35      9.49 o 
   3   5   2    13344.85    13638.27     39.89 o 
   4   5   2     1725.05     1813.60     48.04 o 
   5   5   2      575.37      655.68     15.80 o 
   6   5   2      264.89      226.04      6.66 o 
   7   5   2      129.86      100.46      6.44 o 
   8   5   2      995.27      989.71     15.05 o 
   9   5   2       69.64       70.79     10.15 o 
  10   5   2       11.37        2.07      9.80 o 
  11   5   2       34.61       57.30     11.34 o 
  12   5   2        5.31       49.99     14.99 o 
   0   6   2    41576.38    39658.46    308.05 o 
   1   6   2     9796.03    10077.00     69.21 o 
   2   6   2     2010.03     2068.59      7.72 o 
   3   6   2    13974.29    14754.27     20.89 o 
   4   6   2     8149.86     7857.16     29.28 o 
   5   6   2      274.83      246.28      9.02 o 
   6   6   2      148.45      153.32      7.52 o 
   7   6   2      909.75      869.26     10.95 o 
   8   6   2        5.40       -2.63     10.50 o 
   9   6   2      350.15      332.24     15.06 o 
  10   6   2       12.57        2.66     12.18 o 
  11   6   2      113.45      129.73     14.52 o 
  12   6   2        0.85       12.58     14.35 o 
   1   7   2      511.20      455.17      3.94 o 
   2   7   2     2314.75     2456.40     14.96 o 
   3   7   2     3906.05     4014.09     30.75 o 
   4   7   2      225.41      284.32      5.64 o 
   5   7   2     3882.63     3789.22     19.31 o 
   6   7   2     1513.72     1538.55     18.43 o 
   7   7   2      701.76      683.39     10.95 o 
   8   7   2      291.40      317.48      9.07 o 
   9   7   2      112.55      119.66     13.37 o 
  10   7   2       29.91       39.73     11.56 o 
  11   7   2        2.37      -12.60     12.60 o 
  12   7   2       21.38       22.31     21.85 o 
   0   8   2      523.68      555.54      5.54 o 
   1   8   2     1345.49     1518.94     22.31 o 
   2   8   2      623.78      589.15     11.81 o 
   3   8   2     3646.50     3549.95     25.81 o 
   4   8   2     6289.90     6065.08     52.86 o 
   5   8   2      757.17      759.95     22.34 o 
   6   8   2      420.79      406.44     13.17 o 
   7   8   2      181.94      199.22     11.64 o 
   8   8   2      226.61      253.48      8.96 o 
   9   8   2      132.16      179.74     12.70 o 
  10   8   2       74.21      107.58     14.18 o 
  11   8   2        9.63      -14.43     14.43 o 
  12   8   2       67.53       25.26     15.30 o 
   1   9   2      348.03      338.83      7.11 o 
   2   9   2        8.98        5.98      3.75 o 
   3   9   2      329.99      303.50      6.72 o 
   4   9   2        1.18        3.33      6.24 o 
   5   9   2      244.49      208.13     12.31 o 
   6   9   2        8.31        8.78     10.37 o 
   7   9   2       43.75       53.51     10.95 o 
   8   9   2        5.59        0.88      7.55 o 
   9   9   2        2.37       12.54     12.00 o 
  10   9   2        0.28        0.66     12.13 o 
  11   9   2       62.01       48.28     15.46 o 
   0  10   2     6418.26     6653.98     75.52 o 
   1  10   2     1043.49     1053.29      7.29 o 
   2  10   2     1215.60     1193.44     12.69 o 
   3  10   2      236.43      190.25      5.83 o 
   4  10   2        0.31       -8.36      8.36 o 
   5  10   2       80.56      106.36     11.48 o 
   6  10   2     1424.07     1574.55     31.96 o 
   7  10   2       76.10       85.62     11.32 o 
   8  10   2       24.54       27.18      8.22 o 
   9  10   2        0.56       14.09     12.15 o 
  10  10   2        6.61       14.90     12.58 o 
  11  10   2       91.44       90.22     16.18 o 
   1  11   2      975.11     1030.64      9.98 o 
   2  11   2      629.56      649.68     10.46 o 
   3  11   2     1007.97      995.85     11.59 o 
   4  11   2       94.71       79.22     11.28 o 
   5  11   2     2243.33     2220.53     25.74 o 
   6  11   2      426.89      406.88     15.22 o 
   7  11   2      180.93      160.67     12.46 o 
   8  11   2       80.45       65.10     16.66 o 
   9  11   2       92.32      105.05     12.89 o 
  10  11   2       40.74       72.30     14.45 o 
  11  11   2       43.66       57.12     14.36 o 
   0  12   2      395.97      390.35     18.02 o 
   1  12   2     1939.52     1935.28     28.30 o 
   2  12   2      100.26       85.62      9.27 o 
   3  12   2      386.54      384.42     10.91 o 
   4  12   2       13.19        1.74     11.61 o 
   5  12   2      189.33      183.35     13.02 o 
   6  12   2     1055.12      956.80     53.18 o 
   7  12   2      168.11      132.87     12.86 o 
   8  12   2      161.20      166.50     12.84 o 
   9  12   2      392.89      396.69     13.45 o 
  10  12   2      327.30      434.05     42.11 o 
   1  13   2       56.40       51.36      7.98 o 
   2  13   2        6.47        4.90      7.23 o 
   3  13   2        2.87       -5.54      8.94 o 
   4  13   2       86.77       90.49     12.32 o 
   5  13   2       49.99       42.06     11.15 o 
   6  13   2       96.88      112.37     12.86 o 
   7  13   2      440.47      474.31     21.57 o 
   8  13   2      135.47      155.10     21.68 o 
   9  13   2       56.82       85.46     13.69 o 
  10  13   2        5.95       26.49     13.23 o 
   0  14   2      208.04      197.77     13.50 o 
   1  14   2      150.74      144.33      9.23 o 
   2  14   2      134.37      140.18      8.92 o 
   3  14   2      192.16      183.43     13.64 o 
   4  14   2      109.68       91.74     12.88 o 
   5  14   2        9.68        7.48     12.31 o 
   6  14   2       60.87       88.24     12.79 o 
   7  14   2       67.33       78.34     14.30 o 
   8  14   2        2.34        2.52     13.21 o 
   9  14   2       67.26       60.09     13.14 o 
   1  15   2       18.65       11.39      8.52 o 
   2  15   2      247.43      224.21      9.87 o 
   3  15   2     1466.28     1527.28     76.14 o 
   4  15   2      430.92      468.68     18.01 o 
   5  15   2      139.14      171.69     14.35 o 
   6  15   2       16.47        5.51     22.68 o 
   7  15   2        5.12        0.10     18.46 o 
   8  15   2       36.48       32.87     15.65 o 
   0  16   2      320.20      291.73     14.99 o 
   1  16   2       43.62       39.83      8.99 o 
   2  16   2      176.57      178.71      9.79 o 
   3  16   2       27.05       22.68     13.42 o 
   4  16   2       70.38       64.17     14.62 o 
   5  16   2       16.50       22.60     13.06 o 
   6  16   2      100.25       93.89     13.75 o 
   7  16   2       15.80       12.42     12.97 o 
   8  16   2       14.92       -5.10     12.47 o 
   1  17   2      157.31      140.75     10.33 o 
   2  17   2       34.96       24.37     20.51 o 
   3  17   2       23.78       32.18     13.56 o 
   4  17   2       22.53       23.07     13.12 o 
   5  17   2       67.29       83.51     26.96 o 
   6  17   2       81.65       94.36     14.72 o 
   7  17   2      118.94      114.56     15.05 o 
   0  18   2      140.05      135.23     13.99 o 
   1  18   2       10.65       10.51      8.74 o 
   2  18   2      204.62      186.19     15.53 o 
   3  18   2       49.55       42.35     13.47 o 
   4  18   2       89.84       94.85     16.69 o 
   5  18   2        0.05       -2.94     14.40 o 
   6  18   2        2.19       -5.27     18.66 o 
   1  19   2      227.88      245.64     11.12 o 
   2  19   2       56.36       56.23     13.03 o 
   3  19   2       25.38       21.45     13.54 o 
   4  19   2        0.02      -10.46     14.08 o 
   0  20   2      171.09      212.85     27.93 o 
   1  20   2       30.00       44.04     11.74 o 
   2  20   2        7.79        5.20     14.03 o 
   1   1   3       73.19       87.21      3.44 o 
   2   1   3       25.71       57.05      1.43 o 
   3   1   3     1131.56     1211.65      5.29 o 
   4   1   3      203.00      250.78      4.22 o 
   5   1   3    10115.40    10076.86     44.17 o 
   6   1   3      122.14      150.46      5.30 o 
   7   1   3      239.85      214.96      7.14 o 
   8   1   3      590.74      572.26     11.01 o 
   9   1   3       65.85       66.96     11.07 o 
  10   1   3       73.99       66.23     10.21 o 
  11   1   3      137.60      136.44     11.13 o 
  12   1   3        5.74       14.75     11.56 o 
  13   1   3        0.32       13.78     11.52 o 
   0   2   3     3257.52     3322.82     35.17 o 
   1   2   3    16307.87    15904.88     93.22 o 
   2   2   3     3052.46     2952.34     16.81 o 
   3   2   3     2249.43     2386.43      9.99 o 
   4   2   3      270.80      336.61      3.26 o 
   5   2   3      166.61      206.79      3.77 o 
   6   2   3     1252.41     1356.29     13.03 o 
   7   2   3      487.59      491.94     12.59 o 
   8   2   3       50.39       42.98      7.64 o 
   9   2   3     1791.64     1772.15     14.81 o 
  10   2   3       78.81       86.58      9.79 o 
  11   2   3       59.29       59.30     11.01 o 
  12   2   3      110.26      101.63     11.43 o 
  13   2   3       23.69       25.02     15.42 o 
   1   3   3     8374.42     8426.01     42.08 o 
   2   3   3      124.03      154.14      3.87 o 
   3   3   3    10340.53    10243.94     35.78 o 
   4   3   3      178.46      163.20      2.96 o 
   5   3   3     3314.00     3148.38     20.27 o 
   6   3   3      830.67      895.87      8.51 o 
   7   3   3     1123.89     1037.08     15.56 o 
   8   3   3       13.56       30.65      8.87 o 
   9   3   3      185.42      248.37      9.91 o 
  10   3   3       43.12       53.52      9.89 o 
  11   3   3       69.17       72.01     16.12 o 
  12   3   3        1.40       -9.71     11.09 o 
   0   4   3     6560.23     6673.48     18.03 o 
   1   4   3       51.00       87.35      3.15 o 
   2   4   3     2021.34     2075.59     15.07 o 
   3   4   3      612.51      487.99      5.26 o 
   4   4   3      256.84      273.09      4.68 o 
   5   4   3      111.37       87.66      4.58 o 
   6   4   3     1538.80     1677.98     12.09 o 
   7   4   3      636.94      674.23      7.76 o 
   8   4   3       31.66       33.31      8.93 o 
   9   4   3       60.36       74.84     11.29 o 
  10   4   3       46.00       46.81      9.09 o 
  11   4   3       54.54       59.24     17.79 o 
  12   4   3       14.37       15.11     10.53 o 
   1   5   3     7513.63     7624.32     34.83 o 
   2   5   3      351.23      371.71      3.57 o 
   3   5   3      848.08      782.85      6.88 o 
   4   5   3     3443.25     3479.57     45.79 o 
   5   5   3     1131.24     1171.37     14.31 o 
   6   5   3      378.05      354.73      8.72 o 
   7   5   3      159.11      123.07      6.94 o 
   8   5   3      361.09      330.20     11.11 o 
   9   5   3       45.72       44.11      9.65 o 
  10   5   3       23.23        5.41     10.04 o 
  11   5   3        8.21       24.55     10.57 o 
  12   5   3       26.78       49.66     14.12 o 
   0   6   3     2372.51     2456.86     18.21 o 
   1   6   3       24.75        1.92      2.18 o 
   2   6   3     4802.58     5108.41     42.86 o 
   3   6   3      283.37      287.87      4.17 o 
   4   6   3      572.66      591.91     15.99 o 
   5   6   3      178.33      178.37     13.00 o 
   6   6   3      133.52      107.90      8.76 o 
   7   6   3        0.85       -1.64      6.70 o 
   8   6   3        3.59       -3.00     10.53 o 
   9   6   3       78.11       88.13     13.26 o 
  10   6   3        7.64        1.64     12.60 o 
  11   6   3      272.49      304.19     16.82 o 
  12   6   3      132.30      169.99     15.78 o 
   1   7   3      584.06      591.66      5.13 o 
   2   7   3     3165.91     3512.46     20.58 o 
   3   7   3     1723.83     1725.74      8.24 o 
   4   7   3      674.76      646.94     11.65 o 
   5   7   3       17.09       23.01     11.20 o 
   6   7   3      930.91      866.41     21.51 o 
   7   7   3        7.92        4.47      7.25 o 
   8   7   3      305.80      316.22     11.06 o 
   9   7   3       16.33       31.99     13.95 o 
  10   7   3        1.36       -4.41     11.48 o 
  11   7   3       33.52       -7.35     13.05 o 
  12   7   3        7.58       24.11     45.38 o 
   0   8   3      641.51      654.56      9.04 o 
   1   8   3       47.84       35.67      3.81 o 
   2   8   3      351.29      348.86      8.23 o 
   3   8   3     2311.10     2353.90     14.77 o 
   4   8   3      362.22      335.21      7.30 o 
   5   8   3      250.64      267.91      9.56 o 
   6   8   3       13.48       17.72     10.02 o 
   7   8   3        0.05       -1.06      7.91 o 
   8   8   3      663.54      653.29     23.01 o 
   9   8   3       43.75       83.59     13.03 o 
  10   8   3        0.13       -0.47     11.84 o 
  11   8   3       30.02       16.84     14.74 o 
   1   9   3     3973.92     4137.54     67.78 o 
   2   9   3     2600.42     2653.36     22.58 o 
   3   9   3      355.40      356.64      8.24 o 
   4   9   3      837.12      855.29     13.29 o 
   5   9   3     7041.56     6647.82     77.85 o 
   6   9   3     2825.76     2637.87     26.21 o 
   7   9   3      103.65       93.96     11.26 o 
   8   9   3      720.56      660.02     12.98 o 
   9   9   3      107.50      128.30     12.28 o 
  10   9   3       10.66        1.95     13.04 o 
  11   9   3      129.56      125.48     15.44 o 
   0  10   3      707.19      753.38     16.77 o 
   1  10   3     1698.41     1664.74     12.04 o 
   2  10   3      724.84      715.11     13.72 o 
   3  10   3      286.76      265.67     10.22 o 
   4  10   3        2.81       -3.67     10.24 o 
   5  10   3       41.12       43.56     11.46 o 
   6  10   3       45.34       55.58     11.46 o 
   7  10   3      429.59      411.34     15.53 o 
   8  10   3       59.37       45.77      7.80 o 
   9  10   3        0.04       16.12     18.03 o 
  10  10   3       76.12       87.27     14.69 o 
  11  10   3       23.17       13.02     14.74 o 
   1  11   3      935.95      974.01     12.09 o 
   2  11   3      221.28      200.42     10.64 o 
   3  11   3      718.49      751.69     12.70 o 
   4  11   3      242.25      241.25     13.36 o 
   5  11   3      405.17      369.27     14.93 o 
   6  11   3       40.99       35.89     10.93 o 
   7  11   3       49.02       57.59     11.94 o 
   8  11   3       45.13       60.67     12.05 o 
   9  11   3      198.64      226.18     20.48 o 
  10  11   3       89.97      117.57     15.03 o 
   0  12   3      451.56      479.41     14.18 o 
   1  12   3     1780.68     1804.71     15.56 o 
   2  12   3      142.14      139.29      8.09 o 
   3  12   3     1237.34     1196.41     13.06 o 
   4  12   3        8.78        3.15     11.58 o 
   5  12   3      246.71      230.48     13.18 o 
   6  12   3        0.04        0.29     11.17 o 
   7  12   3       84.29       76.88     17.89 o 
   8  12   3        1.45        1.08     11.99 o 
   9  12   3       72.21       87.84      9.71 o 
  10  12   3        6.28       40.20     13.52 o 
   1  13   3      125.15      105.13      8.11 o 
   2  13   3      115.27      105.42      8.00 o 
   3  13   3       76.79       58.78      9.70 o 
   4  13   3      398.96      418.05     15.07 o 
   5  13   3       77.02       71.61     11.80 o 
   6  13   3      167.95      169.31     13.62 o 
   7  13   3      192.69      182.99     14.00 o 
   8  13   3       11.11        4.26     15.02 o 
   9  13   3       14.65       20.58     10.74 o 
   0  14   3      266.55      226.76     14.48 o 
   1  14   3     1269.29     1285.82     27.04 o 
   2  14   3      176.52      162.80      9.08 o 
   3  14   3      929.32      909.17     20.15 o 
   4  14   3       39.85       14.53     12.13 o 
   5  14   3       33.28       26.87     12.38 o 
   6  14   3       72.10       72.05     13.26 o 
   7  14   3      241.92      258.85     15.34 o 
   8  14   3        1.34      -12.74     14.27 o 
   9  14   3       42.15       40.96     22.67 o 
   1  15   3      102.19       86.56      9.25 o 
   2  15   3      103.55       93.89      9.55 o 
   3  15   3       64.95       75.82     14.53 o 
   4  15   3        3.17        0.47     12.76 o 
   5  15   3       24.81       15.42     12.26 o 
   6  15   3       87.22       81.39     13.52 o 
   7  15   3       45.16       59.77     13.62 o 
   8  15   3        3.63        6.88     11.15 o 
   0  16   3        3.40       -8.41     13.03 o 
   1  16   3      482.71      497.73     12.05 o 
   2  16   3       20.74       21.87      8.83 o 
   3  16   3        7.38       13.80     13.90 o 
   4  16   3       36.52       27.91     13.96 o 
   5  16   3        7.33       -1.40     14.10 o 
   6  16   3        5.35       10.28     14.20 o 
   7  16   3       53.54       43.00     17.23 o 
   1  17   3        9.62       17.96      8.81 o 
   2  17   3      120.10      131.34     15.07 o 
   3  17   3        0.13       -2.50     13.27 o 
   4  17   3       69.29       35.18     13.73 o 
   5  17   3      209.53      218.14     34.62 o 
   6  17   3       52.71       44.46     14.24 o 
   7  17   3       18.91        6.74     14.79 o 
   0  18   3        0.47        7.41     13.47 o 
   1  18   3       47.23       43.56      9.38 o 
   2  18   3        1.14        6.65     12.88 o 
   3  18   3       62.08       67.35     12.75 o 
   4  18   3       16.88       11.83     14.28 o 
   5  18   3        0.59        1.25     13.20 o 
   1  19   3        0.36        2.87      9.61 o 
   2  19   3       29.47       45.53     14.09 o 
   3  19   3        0.30       -1.43     13.46 o 
   4  19   3      203.03      226.97     18.00 o 
   0  20   3        6.33       -3.16     14.75 o 
   1  20   3        3.10        6.51     11.25 o 
   0   0   4     9743.09     9927.59     34.45 o 
   1   0   4   125793.91    96529.44   2149.56 o 
   2   0   4    21517.86    21212.51     44.36 o 
   3   0   4      173.74      135.83      3.44 o 
   4   0   4      514.10      482.26      4.87 o 
   5   0   4      664.26      581.92      6.71 o 
   6   0   4     5399.79     5506.41     68.82 o 
   7   0   4      229.58      188.18     17.01 o 
   8   0   4        2.80      -11.75     11.75 o 
   9   0   4     1052.99      860.82     18.51 o 
  10   0   4      294.33      280.25     16.75 o 
  11   0   4      744.93      778.25     20.54 o 
  12   0   4       29.52       27.49     16.01 o 
   1   1   4    50108.33    45639.51    514.45 o 
   2   1   4     1324.09     1288.86      7.58 o 
   3   1   4     3443.41     3258.95     19.50 o 
   4   1   4      256.56      287.06      3.54 o 
   5   1   4       36.86       16.28      2.24 o 
   6   1   4      340.62      365.94      5.81 o 
   7   1   4     1040.88      964.77     21.51 o 
   8   1   4       75.75       46.50      9.93 o 
   9   1   4       41.61       51.52     10.59 o 
  10   1   4       34.81       35.64      9.99 o 
  11   1   4        4.15        3.66     10.57 o 
  12   1   4        1.98        6.45     10.97 o 
   0   2   4      714.85      795.03     24.62 o 
   1   2   4      423.72      526.69     10.91 o 
   2   2   4      668.56      795.30      4.09 o 
   3   2   4    26218.16    25390.21     66.96 o 
   4   2   4     2683.50     2658.89      9.94 o 
   5   2   4     4004.48     4044.30     24.97 o 
   6   2   4      256.78      307.20      5.51 o 
   7   2   4     1147.60     1116.18     11.94 o 
   8   2   4        5.69       23.61      7.18 o 
   9   2   4      279.87      324.93     10.64 o 
  10   2   4      224.70      249.65     11.40 o 
  11   2   4       82.04       83.24     10.72 o 
  12   2   4       13.57       12.48     10.16 o 
   1   3   4     4583.19     4475.51     26.05 o 
   2   3   4      179.71      218.76      5.93 o 
   3   3   4     1023.53     1020.18     15.28 o 
   4   3   4     1953.51     1866.54      9.02 o 
   5   3   4     1220.09     1235.07      5.16 o 
   6   3   4     4570.49     4522.50     17.91 o 
   7   3   4     1073.48     1024.58     10.04 o 
   8   3   4     1285.96     1307.70     18.58 o 
   9   3   4       56.46       79.20      8.86 o 
  10   3   4      338.99      340.19     13.59 o 
  11   3   4       10.81       20.64     15.12 o 
  12   3   4        2.76        9.22     11.17 o 
   0   4   4     8621.01     8631.87     21.69 o 
   1   4   4     6288.84     6429.10     43.63 o 
   2   4   4      801.08      871.57      6.20 o 
   3   4   4     4566.73     4602.16     31.88 o 
   4   4   4     3432.02     3458.03     31.43 o 
   5   4   4      456.48      495.20      5.45 o 
   6   4   4        6.78       15.61      5.06 o 
   7   4   4        0.10        4.58      6.44 o 
   8   4   4      393.81      420.22     10.06 o 
   9   4   4      153.25      158.75     10.42 o 
  10   4   4       95.01      111.62      9.66 o 
  11   4   4        3.45       10.70      8.49 o 
  12   4   4        4.10        8.35     12.72 o 
   1   5   4      642.84      712.53     10.97 o 
   2   5   4      391.59      390.34      3.49 o 
   3   5   4     3553.64     3498.03     29.38 o 
   4   5   4     8523.38     8757.07     66.92 o 
   5   5   4     3021.60     3086.74     28.37 o 
   6   5   4     4261.65     4269.05     22.39 o 
   7   5   4     1697.30     1611.47     15.87 o 
   8   5   4       21.26        1.74      8.24 o 
   9   5   4      166.86      172.24     12.25 o 
  10   5   4       15.80       20.90     10.23 o 
  11   5   4      211.18      228.50     17.10 o 
  12   5   4       38.71       74.48     19.86 o 
   0   6   4     4467.56     4531.89     34.13 o 
   1   6   4     1418.85     1535.54     14.69 o 
   2   6   4      503.26      497.16      6.82 o 
   3   6   4     3563.59     3554.88     30.81 o 
   4   6   4      643.66      525.04      7.79 o 
   5   6   4      286.72      305.84      9.20 o 
   6   6   4      757.84      727.22     12.90 o 
   7   6   4     1193.26     1220.16     21.23 o 
   8   6   4       59.05       58.77     11.17 o 
   9   6   4      379.04      389.44     15.56 o 
  10   6   4      137.36      115.05     13.14 o 
  11   6   4        0.10       14.11     14.11 o 
  12   6   4        0.05       39.15     20.78 o 
   1   7   4      247.59      283.20      4.09 o 
   2   7   4     1616.68     1561.98      9.92 o 
   3   7   4       17.63       16.48      3.07 o 
   4   7   4      759.67      764.93      8.41 o 
   5   7   4      378.69      414.24     17.08 o 
   6   7   4     1560.49     1592.57     27.15 o 
   7   7   4      484.44      456.58     11.04 o 
   8   7   4     1844.72     1973.95     19.34 o 
   9   7   4      182.50      188.03     13.94 o 
  10   7   4        0.00       -6.09     12.45 o 
  11   7   4       31.57       -2.84     18.25 o 
  12   7   4       44.87       78.68     40.79 o 
   0   8   4     2257.27     2166.91     21.82 o 
   1   8   4       67.38       42.43      2.77 o 
   2   8   4       78.08       78.26      3.54 o 
   3   8   4       18.29       30.32      5.79 o 
   4   8   4     1651.36     1593.11     16.79 o 
   5   8   4      797.60      760.06     20.95 o 
   6   8   4       54.09       29.36     14.95 o 
   7   8   4      279.59      228.38     15.33 o 
   8   8   4      312.85      314.66      9.76 o 
   9   8   4      579.63      592.45     17.64 o 
  10   8   4        0.97        0.65     11.39 o 
  11   8   4      142.66      158.45     15.17 o 
   1   9   4     1198.17     1289.79      9.86 o 
   2   9   4     1263.79     1274.77     17.23 o 
   3   9   4      301.07      304.31      7.47 o 
   4   9   4      733.08      689.37     20.63 o 
   5   9   4       28.60       30.11     14.47 o 
   6   9   4       33.57       31.40     15.76 o 
   7   9   4       80.69       65.33     14.46 o 
   8   9   4        2.92       10.53      7.74 o 
   9   9   4       58.86       71.56     12.15 o 
  10   9   4       83.79       72.32     13.83 o 
  11   9   4        1.40        3.34     13.11 o 
   0  10   4      290.75      237.82      9.42 o 
   1  10   4     2367.30     2249.12     15.73 o 
   2  10   4     1105.97     1158.31     16.43 o 
   3  10   4      117.78      100.36      8.95 o 
   4  10   4     1097.09     1068.44     26.41 o 
   5  10   4      134.66      135.14     17.01 o 
   6  10   4      105.94       86.12     11.98 o 
   7  10   4       65.64       66.25     11.32 o 
   8  10   4       31.46       32.80      7.99 o 
   9  10   4       87.85      115.01     13.52 o 
  10  10   4       72.15       74.25     14.30 o 
  11  10   4       43.78       43.35     13.26 o 
   1  11   4      398.99      387.30     12.86 o 
   2  11   4      884.76      858.09     15.65 o 
   3  11   4      507.20      442.25     20.98 o 
   4  11   4       93.99       98.15     16.07 o 
   5  11   4        3.02       -3.13     16.49 o 
   6  11   4      118.77      113.55     11.31 o 
   7  11   4      109.21       71.06     11.37 o 
   8  11   4       81.04       86.70     11.86 o 
   9  11   4        3.93       18.45     10.00 o 
  10  11   4       40.88       46.72     13.49 o 
   0  12   4      142.61      144.27     16.64 o 
   1  12   4       49.47       42.12     10.95 o 
   2  12   4      548.98      545.13     14.66 o 
   3  12   4     2505.87     2538.86     25.87 o 
   4  12   4      527.55      468.78     17.09 o 
   5  12   4       94.23       66.03     11.96 o 
   6  12   4       86.97       77.89     11.71 o 
   7  12   4      524.24      490.71     17.08 o 
   8  12   4       15.18       13.65     11.37 o 
   9  12   4       39.29       56.63      8.95 o 
  10  12   4      123.89      133.34     15.41 o 
   1  13   4     1109.79     1064.61     19.20 o 
   2  13   4     1318.14     1222.78     23.26 o 
   3  13   4       22.08       17.18      8.55 o 
   4  13   4       62.43       62.93     11.85 o 
   5  13   4      182.11      205.22     13.97 o 
   6  13   4      388.95      420.14     17.83 o 
   7  13   4      103.55      100.49     12.70 o 
   8  13   4        1.57        4.80     11.81 o 
   9  13   4        3.90       10.78      8.91 o 
   0  14   4       97.76       97.68     13.55 o 
   1  14   4      316.80      339.44     11.05 o 
   2  14   4        7.11        0.03      7.84 o 
   3  14   4      791.20      814.84     19.25 o 
   4  14   4      107.88      108.17     13.56 o 
   5  14   4        4.84       -0.77     11.40 o 
   6  14   4       61.23       71.99     12.52 o 
   7  14   4       72.60       68.23     14.07 o 
   8  14   4        0.55       -0.37     11.18 o 
   9  14   4        2.32       11.96     11.10 o 
   1  15   4      318.23      287.50     10.50 o 
   2  15   4      441.41      502.68     12.06 o 
   3  15   4       14.45       18.79     14.07 o 
   4  15   4      166.64      140.35     15.48 o 
   5  15   4       13.35        2.07     11.98 o 
   6  15   4      100.45      112.59     13.59 o 
   7  15   4       78.35       86.25     13.72 o 
   8  15   4        4.57        7.67     11.82 o 
   0  16   4       80.50       79.14     13.16 o 
   1  16   4        7.57        2.29      8.88 o 
   2  16   4       78.77       75.06      9.17 o 
   3  16   4       33.15       15.97     13.57 o 
   4  16   4        6.67        7.80     13.11 o 
   5  16   4        6.98       18.45     13.59 o 
   6  16   4       32.70       28.48     14.89 o 
   7  16   4       42.46       52.55     14.15 o 
   1  17   4        9.11        9.46      8.85 o 
   2  17   4       34.82       22.52     13.99 o 
   3  17   4       80.55       77.94     15.35 o 
   4  17   4        1.05       15.66     14.42 o 
   5  17   4       74.37       93.17     16.75 o 
   6  17   4        3.07        8.51     14.05 o 
   0  18   4        1.98        4.58     13.06 o 
   1  18   4      118.13      137.85      9.98 o 
   2  18   4        0.68        3.78     13.79 o 
   3  18   4       12.88       14.09     13.58 o 
   4  18   4       89.98      114.89     16.03 o 
   5  18   4       46.36       70.32     15.42 o 
   1  19   4       11.92       13.11      9.69 o 
   2  19   4        0.01        4.95     14.47 o 
   3  19   4        7.48        5.89     13.81 o 
   1   1   5     5011.62     5235.80     29.22 o 
   2   1   5      127.40      103.37      2.16 o 
   3   1   5     2098.32     2296.84     12.36 o 
   4   1   5      207.65      183.72      2.77 o 
   5   1   5      821.55      811.47      4.81 o 
   6   1   5     1384.37     1383.90      8.13 o 
   7   1   5        0.44       -7.27      7.27 o 
   8   1   5      647.77      633.21     18.88 o 
   9   1   5       12.37       12.65      9.92 o 
  10   1   5       11.10       10.14      9.92 o 
  11   1   5        6.37        8.59     10.90 o 
  12   1   5       15.29       28.73     10.72 o 
   0   2   5     2853.47     2849.33     32.23 o 
   1   2   5        0.98        2.02      2.74 o 
   2   2   5        0.21        1.35      1.99 o 
   3   2   5     9834.85    10026.75     34.98 o 
   4   2   5     7694.53     7935.69     24.79 o 
   5   2   5      177.38      206.62      2.99 o 
   6   2   5      840.81      888.63      6.68 o 
   7   2   5      930.59      962.76     10.26 o 
   8   2   5      816.00      811.43     14.54 o 
   9   2   5       44.42       61.86      8.66 o 
  10   2   5       32.24       56.86     10.18 o 
  11   2   5      327.24      289.76     12.28 o 
  12   2   5        0.75        2.75     10.46 o 
   1   3   5     5080.90     5029.44     29.06 o 
   2   3   5     2395.47     2475.82     31.40 o 
   3   3   5      176.84      185.81      3.29 o 
   4   3   5     4802.48     5042.64     22.66 o 
   5   3   5      804.46      674.99      4.76 o 
   6   3   5     2271.13     2338.48     10.06 o 
   7   3   5      633.95      618.23      8.62 o 
   8   3   5       52.63       78.35     10.39 o 
   9   3   5       96.48      120.52      8.11 o 
  10   3   5        6.66        5.36      9.05 o 
  11   3   5      162.45      164.80     11.29 o 
  12   3   5       23.44       13.45     11.12 o 
   0   4   5     3681.77     3289.75     52.43 o 
   1   4   5      785.80      707.36      8.35 o 
   2   4   5     1864.60     1913.51     15.66 o 
   3   4   5      569.00      634.78     10.01 o 
   4   4   5     1773.92     1704.71      9.93 o 
   5   4   5       38.40       37.99      3.60 o 
   6   4   5     1780.68     1787.99     10.61 o 
   7   4   5       20.43       19.44      6.35 o 
   8   4   5        0.02        1.41      7.80 o 
   9   4   5      471.32      460.34     13.02 o 
  10   4   5      231.73      232.19     10.11 o 
  11   4   5      197.81      244.44     13.67 o 
  12   4   5        0.12       -1.68     17.33 o 
   1   5   5      142.52      141.02      4.02 o 
   2   5   5     2638.59     2748.00     12.86 o 
   3   5   5      520.41      586.61      8.36 o 
   4   5   5      298.08      304.52      7.84 o 
   5   5   5       61.62       37.80      4.39 o 
   6   5   5     1764.48     1807.64     16.61 o 
   7   5   5       57.91       54.12      8.00 o 
   8   5   5        3.73        3.70      8.19 o 
   9   5   5      213.10      197.77     10.82 o 
  10   5   5       59.40       41.21     10.00 o 
  11   5   5        0.51       16.71     10.00 o 
  12   5   5       22.21       26.43     49.26 o 
   0   6   5     4148.60     4620.98     23.64 o 
   1   6   5      343.35      335.03      6.59 o 
   2   6   5      101.02      103.11      3.92 o 
   3   6   5     1440.77     1558.03     13.42 o 
   4   6   5      759.20      795.73      7.28 o 
   5   6   5      746.92      759.62     10.62 o 
   6   6   5        0.05       -4.61      5.94 o 
   7   6   5      178.15      194.39      9.17 o 
   8   6   5       91.41       80.20     12.53 o 
   9   6   5      395.73      436.55     16.54 o 
  10   6   5       31.13       25.59     12.75 o 
  11   6   5      148.85      188.77     46.08 o 
  12   6   5        0.26       -9.40     25.51 o 
   1   7   5       80.90       81.43      4.86 o 
   2   7   5       91.38      108.51      3.33 o 
   3   7   5        2.50        0.54      3.32 o 
   4   7   5     1302.53     1237.15      9.95 o 
   5   7   5        2.36       -4.41      6.35 o 
   6   7   5      378.23      376.65     17.79 o 
   7   7   5      116.89       97.49      8.82 o 
   8   7   5      160.59      165.67     10.17 o 
   9   7   5        0.00       -1.51     12.53 o 
  10   7   5      183.84      198.28     14.80 o 
  11   7   5       23.85        2.32     14.52 o 
   0   8   5      938.11      885.33     10.19 o 
   1   8   5        0.01       -2.60      4.06 o 
   2   8   5       76.93       75.52      3.69 o 
   3   8   5       52.05       45.40      5.45 o 
   4   8   5       48.43       51.86      6.14 o 
   5   8   5      467.10      443.55     18.56 o 
   6   8   5      826.99      798.04     22.87 o 
   7   8   5      332.14      375.65     10.99 o 
   8   8   5        2.22       11.98      7.79 o 
   9   8   5       25.68       35.70     12.31 o 
  10   8   5       52.60       48.48     12.72 o 
  11   8   5        5.95        2.11     13.73 o 
   1   9   5     1657.10     1708.51     11.05 o 
   2   9   5      437.21      445.12      8.61 o 
   3   9   5       47.71       32.75      5.63 o 
   4   9   5      947.16      973.43     16.10 o 
   5   9   5      753.82      781.26     23.91 o 
   6   9   5     1914.18     1887.31     32.76 o 
   7   9   5      171.45      146.51     16.99 o 
   8   9   5     1022.27      952.48     13.32 o 
   9   9   5       42.31       58.28     11.57 o 
  10   9   5        5.21        0.78     13.03 o 
  11   9   5       21.63        8.36     13.10 o 
   0  10   5     2965.47     2841.62     34.54 o 
   1  10   5      145.84      157.57     10.47 o 
   2  10   5       23.40       22.50      9.34 o 
   3  10   5      986.33      948.66     19.18 o 
   4  10   5      706.77      700.90     22.87 o 
   5  10   5      249.78      231.98     18.20 o 
   6  10   5      119.02      122.19     16.66 o 
   7  10   5       36.15       44.29     10.52 o 
   8  10   5      112.65       83.33      8.34 o 
   9  10   5       28.49       37.22     12.13 o 
  10  10   5      165.71      172.25     15.65 o 
  11  10   5       11.38       17.06     22.18 o 
   1  11   5      500.04      490.27     13.97 o 
   2  11   5       13.01        8.03      9.56 o 
   3  11   5       13.42       11.66      9.82 o 
   4  11   5      285.45      317.06     20.98 o 
   5  11   5      166.78      184.93     17.64 o 
   6  11   5      306.08      332.44     20.10 o 
   7  11   5      127.94      113.13     12.65 o 
   8  11   5       36.84       42.97      9.14 o 
   9  11   5        7.74        7.18     10.07 o 
  10  11   5       44.60       55.81     14.90 o 
   0  12   5      171.80      204.51     18.27 o 
   1  12   5      960.60      955.75     17.80 o 
   2  12   5      171.33      145.50     12.33 o 
   3  12   5      761.84      737.65     16.27 o 
   4  12   5      332.09      306.18     19.95 o 
   5  12   5      117.01      103.52     18.22 o 
   6  12   5        6.26        2.05     15.23 o 
   7  12   5       28.72       25.36     11.57 o 
   8  12   5       90.09       83.49     12.61 o 
   9  12   5       48.27       44.43      9.49 o 
  10  12   5       11.83       21.96     13.17 o 
   1  13   5       54.73       45.32     11.33 o 
   2  13   5      151.28      152.17     12.51 o 
   3  13   5       96.03       87.97     17.83 o 
   4  13   5      138.13      159.51     17.93 o 
   5  13   5        1.90       -9.04     12.09 o 
   6  13   5       26.52       23.72     22.91 o 
   7  13   5       30.36       27.60     11.97 o 
   8  13   5        1.62       -2.96     12.96 o 
   9  13   5       31.28       44.22      9.66 o 
   0  14   5     1141.35     1073.05     28.84 o 
   1  14   5      736.68      725.61     38.73 o 
   2  14   5        8.73       -3.35     11.09 o 
   3  14   5      507.76      496.23     16.84 o 
   4  14   5      133.29      113.84     13.32 o 
   5  14   5      111.90       92.16     13.85 o 
   6  14   5      117.65      112.35     14.36 o 
   7  14   5       23.15       50.86     13.91 o 
   8  14   5       14.41        1.85     11.86 o 
   9  14   5      143.50      162.76      9.71 o 
   1  15   5       55.64       67.00      9.09 o 
   2  15   5      156.53      134.79      9.65 o 
   3  15   5       29.23        9.44     13.27 o 
   4  15   5       92.42       90.88     18.27 o 
   5  15   5      191.17      207.60     15.60 o 
   6  15   5      109.95      132.67     24.50 o 
   7  15   5        3.09       15.80     13.61 o 
   8  15   5        2.07       20.71     12.80 o 
   0  16   5      116.16      126.89     13.64 o 
   1  16   5      171.64      183.68      9.95 o 
   2  16   5       12.31       14.69      8.86 o 
   3  16   5       78.36       57.58     15.33 o 
   4  16   5      251.74      243.29     17.16 o 
   5  16   5       13.13       18.73     13.28 o 
   6  16   5       18.47       24.79     15.65 o 
   7  16   5        2.52       20.87     12.64 o 
   1  17   5      113.90      128.06     10.30 o 
   2  17   5      104.45      122.34     21.52 o 
   3  17   5       12.11        0.58     13.73 o 
   4  17   5       47.66       38.20     13.53 o 
   5  17   5      153.40      179.72     26.40 o 
   6  17   5       32.32       49.34     14.84 o 
   0  18   5      107.86      155.79     15.38 o 
   1  18   5       49.16       54.21      9.53 o 
   2  18   5        0.04        6.75     13.03 o 
   3  18   5        8.33       18.06     14.29 o 
   4  18   5       42.75       48.10     16.14 o 
   5  18   5        0.49       14.30     13.59 o 
   1  19   5        1.23        8.72      9.48 o 
   2  19   5       21.78       22.96     14.88 o 
   3  19   5        2.69       19.96     14.23 o 
   0   0   6        8.81       36.28      6.17 o 
   1   0   6    12850.69    12567.71     51.96 o 
   2   0   6     7476.07     7811.64     50.07 o 
   3   0   6     8582.89     8641.27     37.99 o 
   4   0   6     9461.65     9533.54     45.19 o 
   5   0   6      203.71      230.15      4.76 o 
   6   0   6        2.18        8.10      4.64 o 
   7   0   6      246.73      222.62     11.87 o 
   8   0   6      454.73      445.77     14.35 o 
   9   0   6       21.39       19.99     11.70 o 
  10   0   6      273.14      257.16     16.42 o 
  11   0   6      362.08      355.33     18.26 o 
  12   0   6      117.68      105.28     17.09 o 
   1   1   6     3305.28     3365.43     14.66 o 
   2   1   6      916.29      978.79      7.39 o 
   3   1   6     5930.40     5901.83     26.30 o 
   4   1   6     2591.76     2438.25     10.14 o 
   5   1   6        0.01        1.31      2.48 o 
   6   1   6      108.59      111.65      5.43 o 
   7   1   6      271.50      210.63      6.54 o 
   8   1   6      690.84      735.67     11.96 o 
   9   1   6       69.42       46.20     10.35 o 
  10   1   6       24.56       12.67      9.64 o 
  11   1   6       10.54       -1.33     11.01 o 
  12   1   6       94.23      149.91     11.92 o 
   0   2   6     8651.92     8645.43     22.98 o 
   1   2   6      292.71      292.69      5.14 o 
   2   2   6      453.17      426.69      5.50 o 
   3   2   6     1729.84     1771.56     12.40 o 
   4   2   6       16.03        4.08      2.40 o 
   5   2   6     2108.83     2139.14      9.57 o 
   6   2   6       91.83      102.78      3.98 o 
   7   2   6       55.09       59.40      6.37 o 
   8   2   6       18.02       26.31      8.28 o 
   9   2   6      604.94      680.43     12.28 o 
  10   2   6       36.29       38.91      9.51 o 
  11   2   6      324.29      338.71     12.32 o 
  12   2   6        3.40        2.94     12.31 o 
   1   3   6      956.01      892.03      8.72 o 
   2   3   6       91.70      101.49      3.67 o 
   3   3   6     1190.03     1078.43      9.16 o 
   4   3   6      125.50       94.88      2.80 o 
   5   3   6      576.07      621.91      5.61 o 
   6   3   6     2243.76     2207.88     10.55 o 
   7   3   6       15.76       29.46      5.03 o 
   8   3   6     2121.06     2055.87     14.62 o 
   9   3   6      156.66      160.19      9.98 o 
  10   3   6       40.63       46.52      9.98 o 
  11   3   6       26.28       35.64     14.47 o 
  12   3   6       18.71       27.05     12.82 o 
   0   4   6      352.36      388.51      8.08 o 
   1   4   6     7189.87     7357.28     33.27 o 
   2   4   6        4.00        6.34      4.48 o 
   3   4   6       37.22       46.03      3.91 o 
   4   4   6      607.88      520.82      8.25 o 
   5   4   6      638.89      634.65      7.90 o 
   6   4   6     1049.81      990.35      8.65 o 
   7   4   6       94.33      100.76      6.16 o 
   8   4   6        5.67        9.91      8.53 o 
   9   4   6        0.12        2.65      8.11 o 
  10   4   6       88.38      111.21     21.83 o 
  11   4   6        1.55       15.45     16.37 o 
  12   4   6       16.74       79.05     52.46 o 
   1   5   6      704.26      659.56      6.54 o 
   2   5   6    17122.29    17158.45     76.63 o 
   3   5   6      105.30       77.13      4.20 o 
   4   5   6       84.65       70.96      4.16 o 
   5   5   6      702.50      724.38      7.88 o 
   6   5   6        1.47       -4.66      5.54 o 
   7   5   6     1726.97     1664.21     14.21 o 
   8   5   6      773.29      796.08     16.74 o 
   9   5   6      118.62       88.28     12.02 o 
  10   5   6      315.11      357.54     25.10 o 
  11   5   6       36.39       19.64     16.31 o 
  12   5   6       71.66       72.96     26.27 o 
   0   6   6      241.48      249.43      6.49 o 
   1   6   6     2225.73     2157.09     24.14 o 
   2   6   6     2499.68     2645.85     20.42 o 
   3   6   6      379.33      368.12      5.53 o 
   4   6   6       35.06       30.94      4.62 o 
   5   6   6      674.43      667.99     10.48 o 
   6   6   6     1461.76     1324.96     16.76 o 
   7   6   6      469.85      457.14     11.17 o 
   8   6   6        0.01       -2.19     10.34 o 
   9   6   6       25.82        4.79     10.85 o 
  10   6   6      352.29      308.72     24.31 o 
  11   6   6       54.66       31.25     16.24 o 
  12   6   6        0.67        4.57     23.50 o 
   1   7   6     1356.57     1338.13     12.12 o 
   2   7   6     7310.79     7281.42     50.57 o 
   3   7   6     1719.14     1687.99     18.37 o 
   4   7   6     3675.38     3578.44     42.44 o 
   5   7   6      445.75      416.64      9.34 o 
   6   7   6     2324.94     2343.89     15.96 o 
   7   7   6       69.53       63.84      8.56 o 
   8   7   6       17.71       16.64      8.41 o 
   9   7   6        0.65       -2.72     11.48 o 
  10   7   6        6.51       -5.86     19.88 o 
  11   7   6        6.82       -4.41     19.86 o 
   0   8   6      703.71      826.48     19.62 o 
   1   8   6        1.32       -3.25      8.05 o 
   2   8   6      356.50      370.52      8.02 o 
   3   8   6      979.25      887.30     14.40 o 
   4   8   6      229.40      250.23      8.14 o 
   5   8   6      758.78      680.88     25.55 o 
   6   8   6      119.78      109.70     16.80 o 
   7   8   6       24.25       14.56      8.29 o 
   8   8   6        9.02       19.48      9.08 o 
   9   8   6      100.50      110.29     12.56 o 
  10   8   6       64.22       32.94     19.90 o 
  11   8   6      256.54      301.61     26.93 o 
   1   9   6      224.69      235.48      7.32 o 
   2   9   6     1343.20     1302.75     33.10 o 
   3   9   6      184.92      183.14      7.54 o 
   4   9   6      321.11      320.23     11.52 o 
   5   9   6        3.46       13.93      9.12 o 
   6   9   6       62.32       69.42     15.30 o 
   7   9   6      349.08      331.25     13.41 o 
   8   9   6       86.89      107.87     11.55 o 
   9   9   6       29.70       22.71     20.45 o 
  10   9   6       19.08       30.78     22.44 o 
  11   9   6        2.87        5.79     22.01 o 
   0  10   6      233.84      231.74     15.50 o 
   1  10   6     1436.68     1453.99     19.23 o 
   2  10   6      118.53      105.73      6.77 o 
   3  10   6      121.88      108.30      7.13 o 
   4  10   6      289.22      277.68     11.44 o 
   5  10   6       34.15       59.74     15.02 o 
   6  10   6       61.09       42.23     14.73 o 
   7  10   6       80.92      124.01     17.89 o 
   8  10   6       37.24       47.92      7.54 o 
   9  10   6       45.32       58.74     21.63 o 
  10  10   6      112.30      120.89     22.35 o 
   1  11   6      134.75      122.48     10.89 o 
   2  11   6       24.75       14.74      9.32 o 
   3  11   6      423.11      384.49     13.10 o 
   4  11   6     1189.94     1234.53     29.50 o 
   5  11   6        5.56        6.39     15.86 o 
   6  11   6       37.90       42.21     16.00 o 
   7  11   6      443.93      387.21     22.78 o 
   8  11   6       59.52       65.19      8.28 o 
   9  11   6        0.37       -6.45     20.37 o 
  10  11   6      112.44      138.09     20.97 o 
   0  12   6     3038.87     3072.89     40.54 o 
   1  12   6      180.32      154.75     12.16 o 
   2  12   6      198.12      171.49     12.35 o 
   3  12   6      132.78      144.70     11.64 o 
   4  12   6      109.33       94.78     17.45 o 
   5  12   6       63.20       75.23     17.88 o 
   6  12   6        2.37        9.63     17.54 o 
   7  12   6        3.44        4.13     12.46 o 
   8  12   6       22.53        9.80     12.00 o 
   9  12   6      108.06      154.40     25.82 o 
   1  13   6        2.20       -6.55     11.61 o 
   2  13   6      360.64      350.30     14.21 o 
   3  13   6       10.82       21.91     17.29 o 
   4  13   6       42.78       40.77     17.38 o 
   5  13   6       17.09       31.37     18.12 o 
   6  13   6       21.37       17.05     11.37 o 
   7  13   6        1.47       -5.77     19.11 o 
   8  13   6      543.12      552.92     33.16 o 
   9  13   6        3.25        2.85      9.81 o 
   0  14   6      416.40      488.95     22.74 o 
   1  14   6        2.82        2.43     12.13 o 
   2  14   6       15.30       10.58     11.85 o 
   3  14   6       45.34       57.23     19.65 o 
   4  14   6      238.16      261.51     23.29 o 
   5  14   6      281.61      277.38     15.21 o 
   6  14   6        0.11        3.34     12.31 o 
   7  14   6       49.86       49.16     20.09 o 
   8  14   6        2.49       -6.01     12.85 o 
   1  15   6        4.34        4.63     12.55 o 
   2  15   6      192.46      167.77     13.27 o 
   3  15   6        1.59        3.11     19.66 o 
   4  15   6      317.02      330.55     25.54 o 
   5  15   6       32.49       33.52     16.17 o 
   6  15   6       97.98      108.13     19.72 o 
   7  15   6       23.13       26.62     12.83 o 
   8  15   6        0.35        5.66     12.54 o 
   0  16   6      143.69      153.69     18.83 o 
   1  16   6      256.42      233.56     10.53 o 
   2  16   6       11.13        5.42      8.48 o 
   3  16   6        0.17        1.00     13.10 o 
   4  16   6       66.85       69.54     13.59 o 
   5  16   6      113.33      128.70     16.08 o 
   6  16   6        3.16        4.72     14.53 o 
   7  16   6       14.95       15.97     13.13 o 
   1  17   6        9.16       12.27      8.93 o 
   2  17   6      143.53      133.93     17.33 o 
   3  17   6        9.63       23.34     12.53 o 
   4  17   6       47.72       62.75     26.34 o 
   5  17   6       56.62       73.08     21.86 o 
   6  17   6       72.82      101.06     15.96 o 
   0  18   6       31.71       25.23     16.90 o 
   1  18   6        1.75       -5.45      9.55 o 
   2  18   6       11.79        9.89     14.10 o 
   3  18   6      226.85      280.11     30.94 o 
   4  18   6        0.17       -2.15     15.74 o 
   1  19   6        5.30        1.74      9.83 o 
   2  19   6       54.24       78.03     16.59 o 
   1   1   7     1780.89     1841.23     11.19 o 
   2   1   7      998.24     1174.61      5.96 o 
   3   1   7       28.50       26.88      3.73 o 
   4   1   7      968.25      922.05      5.75 o 
   5   1   7       40.56       37.77      3.35 o 
   6   1   7     1658.40     1606.05     12.98 o 
   7   1   7      136.05      140.39      7.54 o 
   8   1   7      228.82      249.46      9.80 o 
   9   1   7      310.05      286.91     12.28 o 
  10   1   7       39.83       34.26     11.42 o 
  11   1   7       22.43       26.11     13.26 o 
  12   1   7        9.12        9.35     16.21 o 
   0   2   7    17189.17    17280.17    103.58 o 
   1   2   7      799.56      900.69      5.84 o 
   2   2   7       71.73       81.13      2.83 o 
   3   2   7     5402.16     5388.57     24.29 o 
   4   2   7      920.84      893.01      4.74 o 
   5   2   7      139.24      126.04      3.55 o 
   6   2   7      781.08      776.04      6.97 o 
   7   2   7      223.62      191.27      6.71 o 
   8   2   7      165.64      111.17      7.33 o 
   9   2   7       43.97       27.94     10.49 o 
  10   2   7      646.44      707.89     32.39 o 
  11   2   7       98.17      110.97     13.22 o 
  12   2   7       37.02       42.98     17.45 o 
   1   3   7      272.84      298.22      7.54 o 
   2   3   7     1087.38     1063.38     11.66 o 
   3   3   7     1445.22     1546.03      8.90 o 
   4   3   7       43.31       47.35      2.64 o 
   5   3   7      638.92      643.95      5.10 o 
   6   3   7       48.05       54.02      4.38 o 
   7   3   7      333.67      314.61      6.32 o 
   8   3   7      391.22      336.23     14.53 o 
   9   3   7       31.20       24.33     10.25 o 
  10   3   7       65.37       73.78     14.37 o 
  11   3   7        0.18        5.17     15.43 o 
  12   3   7       26.43       27.72     16.09 o 
   0   4   7      763.48      742.19     13.88 o 
   1   4   7      408.03      334.83      7.21 o 
   2   4   7      257.65      238.02      6.87 o 
   3   4   7     1060.52     1050.98     24.32 o 
   4   4   7     1512.71     1539.52     12.66 o 
   5   4   7      158.14      159.53      4.28 o 
   6   4   7     1179.66     1202.49     14.40 o 
   7   4   7       44.60       42.22      5.94 o 
   8   4   7       26.06       44.68     12.07 o 
   9   4   7      356.26      360.46     16.65 o 
  10   4   7       31.62       11.97     14.00 o 
  11   4   7      131.21      145.76     16.05 o 
  12   4   7      103.74       80.16     26.27 o 
   1   5   7       21.35       25.33      4.26 o 
   2   5   7      966.47     1018.46     14.17 o 
   3   5   7        8.67        7.82      4.38 o 
   4   5   7      295.58      284.04      5.62 o 
   5   5   7        7.87       12.80      4.80 o 
   6   5   7      111.45      108.30      6.26 o 
   7   5   7      126.64      108.93      7.15 o 
   8   5   7      161.77      155.20     18.06 o 
   9   5   7      127.47       97.68     19.64 o 
  10   5   7       19.85       21.29     13.48 o 
  11   5   7       77.43       56.86     22.88 o 
  12   5   7        1.62        3.88     20.64 o 
   0   6   7      219.41      204.38      8.24 o 
   1   6   7     1265.45     1303.68     13.64 o 
   2   6   7      689.38      662.03      8.37 o 
   3   6   7      401.22      350.32      8.01 o 
   4   6   7        0.01       -4.66      4.66 o 
   5   6   7      133.80      141.32      7.54 o 
   6   6   7       63.52       51.50      5.89 o 
   7   6   7        3.45       -1.11      6.64 o 
   8   6   7      114.62       95.11     18.29 o 
   9   6   7       46.71       43.60     18.76 o 
  10   6   7      269.60      268.94     25.25 o 
  11   6   7      143.42      134.51     16.69 o 
   1   7   7       65.94       76.03      7.90 o 
   2   7   7      206.67      216.33      9.73 o 
   3   7   7      239.73      277.29      8.16 o 
   4   7   7      102.38      108.53      5.91 o 
   5   7   7      269.61      275.56      8.71 o 
   6   7   7      155.20      153.48      6.47 o 
   7   7   7      441.16      383.52     14.01 o 
   8   7   7      197.55      230.26     13.10 o 
   9   7   7       11.77       11.77     17.27 o 
  10   7   7       64.03       64.87     20.81 o 
  11   7   7        7.39      -23.56     23.56 o 
   0   8   7     1455.48     1428.13     24.85 o 
   1   8   7       20.29       16.18      8.62 o 
   2   8   7      117.30      118.89      6.78 o 
   3   8   7      721.40      718.04     10.95 o 
   4   8   7     2071.45     1998.60     16.40 o 
   5   8   7       52.24       48.75      9.35 o 
   6   8   7       59.44       51.79     10.24 o 
   7   8   7      416.56      471.62     15.19 o 
   8   8   7       31.65       23.25     11.72 o 
   9   8   7        5.19        5.94     20.24 o 
  10   8   7      103.00      176.43     26.17 o 
  11   8   7        8.01       12.38     21.86 o 
   1   9   7      482.68      461.56     22.17 o 
   2   9   7      629.02      640.16     10.65 o 
   3   9   7     1020.91     1018.23     12.86 o 
   4   9   7     2077.45     2076.60     25.44 o 
   5   9   7      379.75      412.43     13.54 o 
   6   9   7      704.92      708.54     42.56 o 
   7   9   7      393.25      429.79     23.17 o 
   8   9   7        0.44       -2.66     11.08 o 
   9   9   7      444.12      448.71     26.72 o 
  10   9   7       65.83       64.97     24.47 o 
   0  10   7     1957.26     2001.27     31.81 o 
   1  10   7      329.48      312.00     12.12 o 
   2  10   7       31.67       28.71      6.52 o 
   3  10   7      992.52      966.12     12.90 o 
   4  10   7     1122.90     1059.98     31.60 o 
   5  10   7      101.17       82.07     21.39 o 
   6  10   7     1402.15     1308.14     29.83 o 
   7  10   7      324.25      365.79     20.10 o 
   8  10   7      268.06      233.28     22.02 o 
   9  10   7        9.83        1.76     22.14 o 
  10  10   7       20.71       39.06     23.28 o 
   1  11   7       32.19       23.54     10.70 o 
   2  11   7      593.01      640.44     20.51 o 
   3  11   7      182.86      174.62     11.45 o 
   4  11   7       11.76       16.67     16.08 o 
   5  11   7       88.58       86.56     17.58 o 
   6  11   7       61.75       78.46     15.92 o 
   7  11   7       29.15       18.31     15.11 o 
   8  11   7      168.21      143.68     22.42 o 
   9  11   7       40.30       65.92     23.49 o 
  10  11   7        4.68       19.70     20.44 o 
   0  12   7      460.36      434.96     21.91 o 
   1  12   7      227.80      236.23     13.71 o 
   2  12   7      653.11      602.36     16.32 o 
   3  12   7        3.94        0.15     10.21 o 
   4  12   7      486.11      464.42     22.25 o 
   5  12   7       67.39       93.10     19.29 o 
   6  12   7       27.25        9.40     15.69 o 
   7  12   7       10.12        4.23     17.16 o 
   8  12   7       73.11       45.80     12.22 o 
   9  12   7        6.82       -4.91     13.15 o 
   1  13   7        0.01        0.49     11.65 o 
   2  13   7      188.74      173.80     13.21 o 
   3  13   7        0.82      -11.77     18.24 o 
   4  13   7       29.18       44.75     19.28 o 
   5  13   7      239.34      234.75     20.38 o 
   6  13   7       44.11       48.42     19.42 o 
   7  13   7       38.17       39.18     14.46 o 
   8  13   7        3.67       -9.82     13.24 o 
   9  13   7       15.07       19.55     13.26 o 
   0  14   7      329.06      346.35     21.37 o 
   1  14   7      194.52      180.80     13.93 o 
   2  14   7      589.59      543.48     17.43 o 
   3  14   7       90.99       89.11     20.86 o 
   4  14   7      166.07      207.29     22.77 o 
   5  14   7        0.28       -2.66     19.27 o 
   6  14   7       69.28       72.54     13.10 o 
   7  14   7        0.63      -13.15     13.15 o 
   8  14   7        5.36      -12.21     12.21 o 
   1  15   7       33.06       26.24     13.19 o 
   2  15   7       32.89       31.20     12.73 o 
   3  15   7        6.60        8.39     18.97 o 
   4  15   7        0.11        5.31     18.04 o 
   5  15   7        5.39       -1.28     13.69 o 
   6  15   7       45.58       45.15     13.22 o 
   7  15   7        4.77        1.58     14.73 o 
   0  16   7      309.38      294.89     22.79 o 
   1  16   7       27.94        4.91     13.43 o 
   2  16   7       36.64       20.00     13.04 o 
   3  16   7       84.59       94.21     21.31 o 
   4  16   7        9.82       -0.60     13.77 o 
   5  16   7        6.51        0.29     25.93 o 
   6  16   7       49.47       45.42     13.83 o 
   1  17   7       69.50       72.65      9.81 o 
   2  17   7        3.37       -6.05     15.94 o 
   3  17   7       18.48       21.93     14.16 o 
   4  17   7       45.35       48.53     14.23 o 
   5  17   7       33.87       12.58     16.38 o 
   0  18   7        6.22       -6.16     13.00 o 
   1  18   7       18.98       12.20      9.72 o 
   2  18   7       28.06       20.18     13.72 o 
   3  18   7        0.40        1.89     14.02 o 
   4  18   7       22.31        5.51     14.87 o 
   1  19   7       25.99       29.63     10.21 o 
   0   0   8     2701.00     2529.32     26.35 o 
   1   0   8     2326.38     2755.46     54.88 o 
   2   0   8    14651.45    14483.46     60.78 o 
   3   0   8      726.45      711.73      9.25 o 
   4   0   8      886.09     1032.83      8.52 o 
   5   0   8      290.37      250.48      6.44 o 
   6   0   8     1382.48     1294.38     13.64 o 
   7   0   8       64.36       60.51     13.64 o 
   8   0   8      279.48      293.79     19.71 o 
   9   0   8       49.07       27.84     17.00 o 
  10   0   8      772.14      687.01     26.73 o 
  11   0   8        4.68       13.68     19.77 o 
  12   0   8      321.93      328.55     27.99 o 
   1   1   8     2969.90     2813.49     12.57 o 
   2   1   8     9341.40     8773.09     24.48 o 
   3   1   8     1039.73     1072.07      6.49 o 
   4   1   8       10.23        5.82      2.60 o 
   5   1   8      873.87      858.64      8.21 o 
   6   1   8      509.34      546.38      6.72 o 
   7   1   8      318.56      258.60      7.84 o 
   8   1   8       47.16       57.38      7.79 o 
   9   1   8      356.81      383.94     16.30 o 
  10   1   8        6.96       15.52     13.54 o 
  11   1   8       54.83       39.03     14.15 o 
  12   1   8        0.34       18.65     16.23 o 
   0   2   8     1470.05     1432.53     12.03 o 
   1   2   8     3570.12     3783.14     15.59 o 
   2   2   8     2089.01     2056.23      8.25 o 
   3   2   8      561.12      602.10      6.25 o 
   4   2   8     2920.77     2961.01     10.11 o 
   5   2   8      837.63      769.40      6.73 o 
   6   2   8      524.96      444.31      7.91 o 
   7   2   8        2.59        9.43      6.73 o 
   8   2   8        2.39        1.19      6.66 o 
   9   2   8       94.25      119.54     11.05 o 
  10   2   8       15.07       33.68     14.48 o 
  11   2   8       55.65       75.33     15.12 o 
  12   2   8       64.14      116.43     35.64 o 
   1   3   8       63.04       78.90      3.97 o 
   2   3   8     7859.93     8186.01     61.07 o 
   3   3   8     2763.41     2676.79     24.26 o 
   4   3   8       13.49        8.19      3.40 o 
   5   3   8     1282.27     1204.48      8.13 o 
   6   3   8     1799.70     1798.90     19.93 o 
   7   3   8     1118.16     1193.72     11.95 o 
   8   3   8      401.14      406.07     11.24 o 
   9   3   8       57.88       47.58     12.11 o 
  10   3   8       30.19       37.25     14.57 o 
  11   3   8       85.29       65.49     25.90 o 
  12   3   8        1.32       -6.54     26.25 o 
   0   4   8      164.16      160.42     13.83 o 
   1   4   8      309.77      285.51      9.02 o 
   2   4   8      407.69      419.97     16.80 o 
   3   4   8      631.25      685.00     13.15 o 
   4   4   8     1087.08     1038.53     12.93 o 
   5   4   8      198.16      214.73      6.25 o 
   6   4   8      463.38      404.98      9.21 o 
   7   4   8      286.82      254.30      7.88 o 
   8   4   8        4.68       -4.09      7.83 o 
   9   4   8       40.47       42.85     13.54 o 
  10   4   8       16.01       14.23     14.86 o 
  11   4   8       35.96       58.48     28.16 o 
   1   5   8     2323.12     2312.79     20.92 o 
   2   5   8      942.16     1050.99     10.03 o 
   3   5   8        4.39        6.60      7.56 o 
   4   5   8     1017.87      950.89     11.69 o 
   5   5   8     6471.75     6554.36     52.30 o 
   6   5   8       18.92       23.52      6.60 o 
   7   5   8      546.73      536.79     10.33 o 
   8   5   8      254.13      229.80     13.07 o 
   9   5   8      100.77       60.36     13.85 o 
  10   5   8      156.84      130.47     15.45 o 
  11   5   8       29.16       23.19     15.48 o 
   0   6   8     3784.77     3976.13     37.84 o 
   1   6   8      472.89      459.96     11.44 o 
   2   6   8      314.38      360.76     10.65 o 
   3   6   8      891.44      917.30     15.31 o 
   4   6   8      935.91      865.66     15.92 o 
   5   6   8       74.32       96.93      7.73 o 
   6   6   8      112.52      114.33      7.27 o 
   7   6   8       99.34       64.04      7.47 o 
   8   6   8       56.32       35.57     13.49 o 
   9   6   8        6.04        1.31     18.88 o 
  10   6   8        1.13      -14.64     15.28 o 
  11   6   8        2.41      -16.44     16.44 o 
   1   7   8     2318.99     2267.61     54.00 o 
   2   7   8      174.85      156.07     10.98 o 
   3   7   8     2251.24     2288.23     46.53 o 
   4   7   8      890.81      837.72     12.06 o 
   5   7   8       95.14       80.02      7.58 o 
   6   7   8       86.02       81.10      7.17 o 
   7   7   8      285.21      294.02     11.42 o 
   8   7   8      301.06      331.09     14.40 o 
   9   7   8      392.80      413.03     23.82 o 
  10   7   8        2.05        9.50     22.21 o 
  11   7   8        8.54      -16.17     16.17 o 
   0   8   8     2007.17     2131.97     31.31 o 
   1   8   8      128.25      121.44     10.15 o 
   2   8   8       78.67       67.42      9.35 o 
   3   8   8     1253.23     1272.85     14.26 o 
   4   8   8       64.21       71.72      7.63 o 
   5   8   8     1222.29     1165.91     18.78 o 
   6   8   8        5.96        3.17      9.92 o 
   7   8   8      183.47      159.38      9.88 o 
   8   8   8       76.10       84.02     25.39 o 
   9   8   8      180.57      228.40     24.68 o 
  10   8   8      111.38      136.69     24.82 o 
  11   8   8       56.73       52.17     19.87 o 
   1   9   8        3.71       -3.11      8.92 o 
   2   9   8      793.59      790.68     20.06 o 
   3   9   8       99.87      100.40      7.75 o 
   4   9   8       35.82       27.58      9.20 o 
   5   9   8       74.18       73.06     10.78 o 
   6   9   8      121.79       93.46     11.06 o 
   7   9   8       91.33      101.78     17.82 o 
   8   9   8      201.65      202.43     15.74 o 
   9   9   8       68.70       60.47     22.33 o 
  10   9   8        4.91       27.98     22.29 o 
   0  10   8      292.22      266.35     17.84 o 
   1  10   8      689.76      715.68     16.05 o 
   2  10   8      443.88      414.39     13.78 o 
   3  10   8        1.22        0.23      6.99 o 
   4  10   8       61.79       61.28     10.00 o 
   5  10   8       72.26       54.84     10.92 o 
   6  10   8        4.45       -9.70      9.77 o 
   7  10   8        2.58       -3.19     16.34 o 
   8  10   8       46.16       45.77     11.76 o 
   9  10   8       23.57       40.65     21.87 o 
  10  10   8      174.97      213.64     25.74 o 
   1  11   8      242.67      231.14     12.58 o 
   2  11   8      365.10      345.42     13.87 o 
   3  11   8       23.49       11.68     10.05 o 
   4  11   8       60.08       52.92     17.14 o 
   5  11   8       17.72       12.04      9.50 o 
   6  11   8       41.56       23.32     17.94 o 
   7  11   8       58.30       44.02     18.47 o 
   8  11   8        0.09       -0.24     11.83 o 
   9  11   8      232.58      265.51     26.19 o 
   0  12   8      510.24      543.19     24.21 o 
   1  12   8      298.34      284.04     14.26 o 
   2  12   8      572.03      570.56     16.61 o 
   3  12   8      119.02      101.64     11.47 o 
   4  12   8      268.88      287.24     19.93 o 
   5  12   8      161.19      164.84     18.90 o 
   6  12   8      286.22      271.55     21.43 o 
   7  12   8        2.92       -7.68     18.21 o 
   8  12   8       37.89       18.46     12.79 o 
   9  12   8       42.89       36.77     22.48 o 
   1  13   8      344.06      286.93     14.89 o 
   2  13   8      392.60      381.57     15.54 o 
   3  13   8       19.53       28.22     19.32 o 
   4  13   8      299.69      338.66     23.46 o 
   5  13   8      467.51      500.54     26.06 o 
   6  13   8      612.61      622.38     25.84 o 
   7  13   8        0.94      -11.70     16.78 o 
   8  13   8        4.96       -9.57     11.17 o 
   0  14   8        6.66      -16.16     17.59 o 
   1  14   8      165.05      143.49     14.41 o 
   2  14   8        3.76       13.39     13.35 o 
   3  14   8       92.15       97.79     18.54 o 
   4  14   8      109.29       97.54     20.14 o 
   5  14   8      279.10      275.58     21.46 o 
   6  14   8      151.82      175.68     22.87 o 
   7  14   8        0.32      -17.21     20.43 o 
   8  14   8        3.97      -11.55     11.55 o 
   1  15   8      113.26      110.24     14.11 o 
   2  15   8      119.38      107.82     22.86 o 
   3  15   8       82.98       90.33     21.55 o 
   4  15   8       97.26       94.87     22.16 o 
   5  15   8       34.96       26.04     20.01 o 
   6  15   8        1.97       23.48     21.57 o 
   7  15   8      120.34      112.61     14.53 o 
   0  16   8       26.42        1.63     19.87 o 
   1  16   8       45.40       31.16     12.20 o 
   2  16   8        2.95       -8.99     17.79 o 
   3  16   8       68.28       67.37     21.50 o 
   4  16   8       20.91        6.83     21.02 o 
   5  16   8        0.32      -14.52     14.52 o 
   6  16   8       16.00       -0.86     12.63 o 
   1  17   8       41.04       36.02     12.56 o 
   2  17   8       16.72       17.14     17.92 o 
   3  17   8      130.57      128.84     23.12 o 
   4  17   8       18.23        5.66     15.53 o 
   5  17   8        7.80      -10.86     15.23 o 
   0  18   8      165.00      159.45     16.27 o 
   1  18   8        5.81       -1.28      9.68 o 
   2  18   8       54.82       48.52     14.27 o 
   3  18   8       65.49       40.26     14.49 o 
   1   1   9      576.90      724.11      7.37 o 
   2   1   9      129.30      124.21      3.96 o 
   3   1   9      112.11       92.18      4.07 o 
   4   1   9        0.66       -0.47      3.74 o 
   5   1   9      517.89      511.74      6.79 o 
   6   1   9      220.33      236.67      5.82 o 
   7   1   9      392.48      364.21      8.51 o 
   8   1   9      103.75       92.44      8.19 o 
   9   1   9       14.11       13.39      8.29 o 
  10   1   9        7.48       11.87     12.85 o 
  11   1   9       36.89       39.24     15.10 o 
   0   2   9     1132.14     1437.78     12.25 o 
   1   2   9      381.64      320.03      4.64 o 
   2   2   9     4426.00     4653.63     27.36 o 
   3   2   9     3162.59     3172.44     21.69 o 
   4   2   9      388.44      424.76      6.90 o 
   5   2   9      248.18      207.41      5.06 o 
   6   2   9      138.48      128.28      6.84 o 
   7   2   9     1281.55     1290.93     40.07 o 
   8   2   9       49.42       43.50      8.02 o 
   9   2   9       24.16       31.51     10.36 o 
  10   2   9       45.25       42.70     20.69 o 
  11   2   9       19.24       50.38     21.63 o 
   1   3   9        3.40        2.65      4.98 o 
   2   3   9      947.80      926.41      9.78 o 
   3   3   9       27.69       26.09      3.98 o 
   4   3   9      167.04      179.26      5.26 o 
   5   3   9      349.67      335.31      5.35 o 
   6   3   9       39.22       23.05      6.40 o 
   7   3   9        0.09        3.36      6.16 o 
   8   3   9       64.86       60.78      7.93 o 
   9   3   9       96.49       85.68      9.74 o 
  10   3   9        1.82       15.37     14.73 o 
  11   3   9        8.25       -5.01     24.53 o 
   0   4   9       63.69       43.91      7.01 o 
   1   4   9     1336.00     1330.83     18.83 o 
   2   4   9     1006.28     1054.70     11.93 o 
   3   4   9     4847.49     4867.15     42.99 o 
   4   4   9      208.23      228.83      6.89 o 
   5   4   9      479.16      484.51      7.18 o 
   6   4   9       47.34       36.49      6.26 o 
   7   4   9      874.69      903.08     12.96 o 
   8   4   9       35.80       22.24      8.06 o 
   9   4   9       43.53       42.36     13.13 o 
  10   4   9       80.52      118.43     15.71 o 
  11   4   9        1.32       30.11     35.06 o 
   1   5   9       26.74       28.54      8.29 o 
   2   5   9      297.74      289.01     15.67 o 
   3   5   9      884.06      862.48     26.62 o 
   4   5   9       13.21       12.38      6.03 o 
   5   5   9      158.17      162.05      7.49 o 
   6   5   9        0.70        2.94      6.80 o 
   7   5   9      248.44      242.24      8.89 o 
   8   5   9       87.34       64.60      8.11 o 
   9   5   9       17.57       -4.27     13.40 o 
  10   5   9        3.91        9.83     14.77 o 
  11   5   9       21.79       33.02     21.68 o 
   0   6   9     1127.00     1198.56     24.04 o 
   1   6   9      413.08      420.48     12.01 o 
   2   6   9      196.43      192.14     10.76 o 
   3   6   9        1.55        2.81      8.43 o 
   4   6   9     1065.07     1048.64     17.55 o 
   5   6   9       16.95       14.51      6.48 o 
   6   6   9       21.59       17.19      6.66 o 
   7   6   9       48.55       39.75      7.10 o 
   8   6   9      108.81       88.63      9.48 o 
   9   6   9        4.48        4.27     13.61 o 
  10   6   9       77.80       65.94     15.53 o 
  11   6   9        0.30       12.74     21.35 o 
   1   7   9        0.02        1.36      8.97 o 
   2   7   9      936.46      985.06     16.35 o 
   3   7   9      452.71      444.33     10.40 o 
   4   7   9      283.35      274.22     10.82 o 
   5   7   9     1081.53     1086.34     17.03 o 
   6   7   9       84.92       72.01      7.36 o 
   7   7   9      170.35      161.00     11.41 o 
   8   7   9       32.81       37.67      9.00 o 
   9   7   9       97.52      112.27     19.99 o 
  10   7   9       16.66        4.06     15.12 o 
  11   7   9        0.35      -15.13     15.13 o 
   0   8   9       28.01       31.38     14.62 o 
   1   8   9      605.05      588.01     14.89 o 
   2   8   9       49.55       44.45     15.63 o 
   3   8   9       94.72       87.22      8.06 o 
   4   8   9        1.30       -7.65      7.65 o 
   5   8   9       70.21       66.89     11.71 o 
   6   8   9       54.71       62.88      8.89 o 
   7   8   9      114.89      122.89      9.52 o 
   8   8   9        8.55       19.25     11.91 o 
   9   8   9      129.64      137.89     23.62 o 
  10   8   9        0.07       -3.44     21.68 o 
   1   9   9      105.36      117.26     11.20 o 
   2   9   9       56.58       50.02     10.73 o 
   3   9   9      335.18      367.41     14.48 o 
   4   9   9      162.74      168.61     11.65 o 
   5   9   9     2563.66     2500.61     26.97 o 
   6   9   9      101.25       69.66     10.75 o 
   7   9   9      259.00      260.39     16.60 o 
   8   9   9       44.75       32.53     12.74 o 
   9   9   9      119.54      138.85     23.57 o 
  10   9   9        2.43       21.05     20.91 o 
   0  10   9      102.45      101.91     17.06 o 
   1  10   9      141.03      137.24     11.91 o 
   2  10   9      110.78      110.97      8.18 o 
   3  10   9      347.50      337.56     10.23 o 
   4  10   9      195.47      220.86     13.59 o 
   5  10   9       22.69       27.46     14.97 o 
   6  10   9       53.38       41.23     11.13 o 
   7  10   9       60.72       81.08     13.53 o 
   8  10   9        1.15       -8.38     12.89 o 
   9  10   9      223.91      269.17     26.14 o 
   1  11   9       17.29       15.03     10.86 o 
   2  11   9       98.60       72.30     11.90 o 
   3  11   9      128.99      121.17     11.48 o 
   4  11   9      180.61      179.10     20.88 o 
   5  11   9      493.93      479.45     15.22 o 
   6  11   9        7.54      -10.85     10.85 o 
   7  11   9      148.02      149.69     18.51 o 
   8  11   9        3.72      -13.35     13.35 o 
   9  11   9       11.25       29.37     22.03 o 
   0  12   9     1200.33     1232.78     31.73 o 
   1  12   9      219.99      241.38     22.75 o 
   2  12   9      488.51      489.73     16.81 o 
   3  12   9        0.86        5.06     10.89 o 
   4  12   9      489.99      452.30     24.93 o 
   5  12   9        0.83       -7.38     18.24 o 
   6  12   9        3.21       -5.52     17.88 o 
   7  12   9       25.29       19.33     16.40 o 
   8  12   9       72.73       44.69     14.16 o 
   9  12   9       16.20        5.73     12.69 o 
   1  13   9       48.16       36.86     13.40 o 
   2  13   9        9.10       18.72     12.81 o 
   3  13   9      208.63      201.75     20.26 o 
   4  13   9        0.05       -3.73     18.21 o 
   5  13   9       11.92        5.28     16.91 o 
   6  13   9       41.20       31.30     20.11 o 
   7  13   9       50.54       12.98     19.64 o 
   8  13   9       20.73        6.40     16.38 o 
   0  14   9      475.94      453.92     25.95 o 
   1  14   9      310.13      286.14     16.40 o 
   2  14   9      687.16      672.75     19.16 o 
   3  14   9      185.30      165.96     22.82 o 
   4  14   9       75.38       50.34     20.14 o 
   5  14   9        6.26       -6.76     20.11 o 
   6  14   9        2.29        3.03     17.80 o 
   7  14   9       97.70       65.48     20.65 o 
   1  15   9        4.19       -9.38     13.38 o 
   2  15   9       91.76       96.29     15.19 o 
   3  15   9       17.07       16.49     18.58 o 
   4  15   9      130.00      115.99     20.09 o 
   5  15   9       20.74        7.78     17.27 o 
   6  15   9       50.47       34.19     22.66 o 
   0  16   9       31.61       15.55     19.18 o 
   1  16   9       61.22       39.79     14.44 o 
   2  16   9      310.71      275.04     26.64 o 
   3  16   9      228.46      235.35     23.55 o 
   4  16   9       37.24       57.52     22.87 o 
   5  16   9        1.50       -3.76     19.81 o 
   1  17   9        2.68       -6.36     20.48 o 
   2  17   9       11.22       13.74     22.86 o 
   3  17   9       72.94       52.98     21.80 o 
   4  17   9       27.48       15.08     23.06 o 
   0  18   9       76.86       35.23     20.92 o 
   1  18   9       14.76       13.74     14.76 o 
   2  18   9       16.00        1.02     23.35 o 
   0   0  10      427.36      373.94     14.21 o 
   1   0  10      829.44      814.67     11.82 o 
   2   0  10     3315.53     3338.45     18.23 o 
   3   0  10     2356.80     2521.29     16.11 o 
   4   0  10     5195.84     4986.79     41.81 o 
   5   0  10       65.00       72.15      7.72 o 
   6   0  10     1158.34     1081.86     18.27 o 
   7   0  10        1.26       -1.21      9.25 o 
   8   0  10      154.81      132.76     12.31 o 
   9   0  10        1.85      -10.77     11.75 o 
  10   0  10       42.34       28.78     18.50 o 
  11   0  10       53.30       61.42     22.35 o 
   1   1  10      963.92      967.40      8.88 o 
   2   1  10     2631.84     2677.21     11.69 o 
   3   1  10      165.71      225.06      4.79 o 
   4   1  10      120.77      106.56      5.37 o 
   5   1  10     2218.92     2277.07     13.60 o 
   6   1  10       35.41       57.42      5.76 o 
   7   1  10       29.15       18.20      8.66 o 
   8   1  10       19.42       25.83      7.38 o 
   9   1  10       44.55       44.16     11.43 o 
  10   1  10       11.87       26.97     12.69 o 
  11   1  10       69.29      105.34     15.97 o 
   0   2  10     3532.41     3502.97     51.37 o 
   1   2  10      969.81      854.92      8.55 o 
   2   2  10     1508.42     1495.11     18.96 o 
   3   2  10        1.56       -0.21      4.50 o 
   4   2  10       77.51       84.68      4.44 o 
   5   2  10      500.58      498.54      7.92 o 
   6   2  10      141.39      120.77      7.03 o 
   7   2  10        0.13       10.78      7.28 o 
   8   2  10      162.87      168.09      9.04 o 
   9   2  10      203.67      203.92     10.87 o 
  10   2  10       89.92      101.49     19.97 o 
  11   2  10       18.37       39.58     21.20 o 
   1   3  10      255.37      261.54     10.40 o 
   2   3  10     2847.55     2757.57     21.12 o 
   3   3  10      633.13      587.73      7.45 o 
   4   3  10     1423.32     1314.66     12.94 o 
   5   3  10     2831.84     2754.81     17.75 o 
   6   3  10      432.18      449.97      8.85 o 
   7   3  10      395.89      385.48      8.94 o 
   8   3  10       29.62       29.94      8.21 o 
   9   3  10       17.39       11.81     10.21 o 
  10   3  10       37.92       56.40     16.91 o 
  11   3  10       14.64       19.67     23.18 o 
   0   4  10      426.15      391.67     16.86 o 
   1   4  10      462.64      457.03     12.72 o 
   2   4  10      877.33      858.96     25.68 o 
   3   4  10       90.11       90.35      6.79 o 
   4   4  10      146.99      119.17      7.48 o 
   5   4  10     1147.80     1147.24     14.04 o 
   6   4  10      182.25      191.33      7.29 o 
   7   4  10      117.27       80.97      7.23 o 
   8   4  10      106.17      105.64      8.53 o 
   9   4  10        2.11        5.28      8.13 o 
  10   4  10       49.34       50.69     20.71 o 
  11   4  10        2.84       33.05     21.55 o 
   1   5  10     1118.25     1002.76     16.55 o 
   2   5  10        0.29       -0.80      9.58 o 
   3   5  10     1210.34     1178.13     17.19 o 
   4   5  10       48.08       80.74      6.72 o 
   5   5  10      112.17      104.06      7.21 o 
   6   5  10      345.76      334.47      9.22 o 
   7   5  10      588.10      600.34     18.29 o 
   8   5  10        2.52        0.57      8.18 o 
   9   5  10      335.69      359.42     19.39 o 
  10   5  10       16.12       10.69     14.79 o 
  11   5  10        0.29       26.90     15.35 o 
   0   6  10      285.24      244.73     17.34 o 
   1   6  10       40.34       31.80      9.56 o 
   2   6  10       59.84       53.43     10.12 o 
   3   6  10      183.02      211.99     11.13 o 
   4   6  10        1.08        6.22      7.80 o 
   5   6  10       13.71       15.63      6.88 o 
   6   6  10       93.97      100.45      7.50 o 
   7   6  10        0.66       -0.95      7.08 o 
   8   6  10       12.41       -3.31      9.07 o 
   9   6  10       87.35       88.29     14.14 o 
  10   6  10       45.40       32.62     14.31 o 
   1   7  10     2434.38     2316.29     50.56 o 
   2   7  10      277.53      259.56     12.30 o 
   3   7  10      699.55      708.06     15.61 o 
   4   7  10      722.07      662.45     12.45 o 
   5   7  10     2622.41     2649.77     18.61 o 
   6   7  10        0.19       -2.00      6.84 o 
   7   7  10       93.03       95.74      9.86 o 
   8   7  10      107.28       81.56     10.14 o 
   9   7  10       79.97       54.14     20.24 o 
  10   7  10       42.75       15.88     20.87 o 
   0   8  10       35.42       67.20     16.48 o 
   1   8  10      844.37      869.59     17.61 o 
   2   8  10     1454.40     1432.37     37.52 o 
   3   8  10       22.67       23.24      8.23 o 
   4   8  10      393.65      349.98     18.28 o 
   5   8  10      386.03      400.44     14.39 o 
   6   8  10      169.21      155.94      9.79 o 
   7   8  10      122.48       95.26     13.80 o 
   8   8  10      102.08       89.92     11.60 o 
   9   8  10      235.72      239.63     25.24 o 
  10   8  10        0.01      -12.41     22.43 o 
   1   9  10      239.90      237.52     12.83 o 
   2   9  10      610.83      552.97     26.96 o 
   3   9  10       57.05       49.80      9.35 o 
   4   9  10      330.38      326.96     13.93 o 
   5   9  10        0.11        5.03     10.20 o 
   6   9  10       96.84      100.95     11.69 o 
   7   9  10       25.38       22.04      9.78 o 
   8   9  10      135.11      140.19     14.85 o 
   9   9  10       29.81       58.10     22.98 o 
  10   9  10       20.91       10.94     20.97 o 
   0  10  10        0.10       -5.25     16.23 o 
   1  10  10       18.55       10.64     11.63 o 
   2  10  10      570.40      556.36     15.87 o 
   3  10  10       32.02       38.94      8.00 o 
   4  10  10      253.06      256.42     13.44 o 
   5  10  10       71.30       76.33     19.26 o 
   6  10  10        1.13       -2.74      9.73 o 
   7  10  10       26.96       34.26      9.45 o 
   8  10  10      163.68      165.08     14.83 o 
   9  10  10       47.18       90.88     23.40 o 
   1  11  10      958.80      975.81     53.32 o 
   2  11  10       14.05        6.99     11.52 o 
   3  11  10       25.61       29.35     11.58 o 
   4  11  10       61.31       53.87     19.27 o 
   5  11  10      423.59      454.24     15.61 o 
   6  11  10      109.25       83.70     11.29 o 
   7  11  10        4.41       -8.12     13.34 o 
   8  11  10        9.40        8.77     14.14 o 
   9  11  10        1.41        6.79     21.21 o 
   0  12  10      870.78      911.47     29.46 o 
   1  12  10      438.91      459.04     17.96 o 
   2  12  10       41.96       39.22     13.07 o 
   3  12  10       81.40       71.91     12.50 o 
   4  12  10        0.04        2.39     18.16 o 
   5  12  10       65.46       25.31     18.30 o 
   6  12  10        1.20      -19.22     19.22 o 
   7  12  10       15.40       -3.59     19.50 o 
   8  12  10        1.23      -10.71     21.35 o 
   1  13  10      143.10      166.50     15.73 o 
   2  13  10      192.49      213.13     15.18 o 
   3  13  10      223.76      237.26     23.93 o 
   4  13  10       31.58       14.28     19.66 o 
   5  13  10        5.09       -8.96     19.14 o 
   6  13  10       49.58       35.77     19.43 o 
   7  13  10      100.86       89.62     22.01 o 
   0  14  10        1.64       -4.90     19.82 o 
   1  14  10      247.83      247.86     16.48 o 
   2  14  10       32.79       11.94     13.55 o 
   3  14  10      104.99      108.24     19.44 o 
   4  14  10        3.64      -20.85     20.85 o 
   5  14  10       64.43       54.23     21.02 o 
   6  14  10       28.57       23.85     18.27 o 
   7  14  10       21.17        1.63     18.20 o 
   1  15  10        6.43       -0.80     13.56 o 
   2  15  10       10.20       -7.13     12.73 o 
   3  15  10        0.08      -22.55     22.55 o 
   4  15  10       38.76       27.84     19.30 o 
   5  15  10      265.69      265.09     25.07 o 
   6  15  10       56.10       34.60     22.32 o 
   0  16  10       22.16       -0.83     18.97 o 
   1  16  10       35.06       25.20     13.17 o 
   2  16  10       33.87       -7.31     21.80 o 
   3  16  10       19.62       -0.55     19.51 o 
   4  16  10        2.91       -6.00     19.49 o 
   5  16  10        3.07      -18.41     18.41 o 
   1  17  10        0.09      -15.17     15.17 o 
   2  17  10       11.06      -20.10     22.24 o 
   3  17  10        1.19      -15.32     18.70 o 
   1   1  11      114.41      102.44      5.98 o 
   2   1  11      797.04      726.20      7.42 o 
   3   1  11      679.01      654.66     11.21 o 
   4   1  11      848.38      816.11     16.27 o 
   5   1  11     2540.05     2475.28     17.70 o 
   6   1  11      220.00      223.90      8.32 o 
   7   1  11      749.19      703.66     13.88 o 
   8   1  11       88.53       78.22      9.57 o 
   9   1  11       14.92        4.64      9.81 o 
  10   1  11        1.26       -5.97     18.55 o 
  11   1  11        0.08       16.04     19.27 o 
   0   2  11       28.90       41.14      9.68 o 
   1   2  11     2139.03     2177.26     15.12 o 
   2   2  11      196.89      176.12      6.92 o 
   3   2  11        8.78       11.18      5.40 o 
   4   2  11     1662.19     1644.53     16.35 o 
   5   2  11       56.13       59.34      6.48 o 
   6   2  11      239.01      207.12      8.67 o 
   7   2  11      248.02      203.00     10.43 o 
   8   2  11        4.59       18.46      7.99 o 
   9   2  11        1.65       -9.74      9.74 o 
  10   2  11        7.06        5.03     19.49 o 
  11   2  11      103.37      141.15     22.63 o 
   1   3  11      181.04      180.78     12.75 o 
   2   3  11      159.78      139.31      8.53 o 
   3   3  11      364.85      324.09      9.70 o 
   4   3  11     2173.77     2104.12     37.83 o 
   5   3  11      184.69      201.58      7.16 o 
   6   3  11      593.80      591.98     11.08 o 
   7   3  11      243.69      280.38      9.50 o 
   8   3  11      131.99      134.67      9.85 o 
   9   3  11       88.61       50.29     13.73 o 
  10   3  11        1.14        7.26     21.27 o 
  11   3  11        1.02       -3.25     17.01 o 
   0   4  11     2748.32     2679.05     34.72 o 
   1   4  11       11.84       -0.76      9.80 o 
   2   4  11      854.11      868.74     16.49 o 
   3   4  11     2909.07     2909.88     25.44 o 
   4   4  11       73.77       67.16     10.66 o 
   5   4  11      482.38      459.09      8.35 o 
   6   4  11       95.93       95.32      7.86 o 
   7   4  11     1255.50     1223.73     22.25 o 
   8   4  11      267.15      223.09     17.59 o 
   9   4  11      112.67      111.51     10.62 o 
  10   4  11      142.70      185.65     21.33 o 
   1   5  11      326.92      300.05     12.50 o 
   2   5  11       31.57       33.12     10.20 o 
   3   5  11       98.87      128.03     11.59 o 
   4   5  11        5.35       12.25      7.27 o 
   5   5  11        8.66       16.37      6.79 o 
   6   5  11      210.81      195.82      9.87 o 
   7   5  11        3.09       10.74      7.76 o 
   8   5  11       66.68       77.70      9.94 o 
   9   5  11        1.30       -2.07      9.78 o 
  10   5  11      115.06      123.85     20.59 o 
   0   6  11      922.17      846.01     23.42 o 
   1   6  11      505.23      496.66     14.46 o 
   2   6  11     1653.69     1695.40     21.72 o 
   3   6  11      465.33      470.90     14.16 o 
   4   6  11      248.56      265.34     10.22 o 
   5   6  11       26.14       21.59      7.05 o 
   6   6  11        0.50        8.16      7.02 o 
   7   6  11      162.02      181.75      8.78 o 
   8   6  11      254.06      238.37     11.23 o 
   9   6  11      100.04       81.48     13.41 o 
  10   6  11       84.58       74.62     22.53 o 
   1   7  11      134.99      139.36     12.37 o 
   2   7  11      186.41      173.08     21.19 o 
   3   7  11        2.79       10.05     10.78 o 
   4   7  11     1096.07     1122.90     27.40 o 
   5   7  11      130.37      131.75      8.00 o 
   6   7  11      293.90      294.05     12.84 o 
   7   7  11      143.63      162.40     16.38 o 
   8   7  11      172.82      211.27     10.92 o 
   9   7  11       14.30        9.09     21.07 o 
  10   7  11        0.56       -8.23     18.20 o 
   0   8  11        2.10        5.15     15.58 o 
   1   8  11      328.17      358.00     14.52 o 
   2   8  11      349.94      323.37     14.64 o 
   3   8  11      511.66      546.99     15.82 o 
   4   8  11      210.89      224.69     10.46 o 
   5   8  11       86.03       93.73     11.78 o 
   6   8  11       60.47       65.67      9.02 o 
   7   8  11       47.70       80.31      9.95 o 
   8   8  11       33.47       39.13     10.65 o 
   9   8  11      149.92      146.30     20.71 o 
   1   9  11      121.85      135.81     13.07 o 
   2   9  11      350.03      318.99     14.69 o 
   3   9  11      365.68      397.56     15.65 o 
   4   9  11      797.91      768.95     36.57 o 
   5   9  11      167.86      208.00     18.10 o 
   6   9  11        7.04        7.42      8.55 o 
   7   9  11      170.31      144.62     11.20 o 
   8   9  11      144.10      184.54     14.18 o 
   9   9  11        9.20       46.14     20.53 o 
   0  10  11      591.52      599.46     24.70 o 
   1  10  11       48.61       52.52     12.35 o 
   2  10  11       89.59       89.14     12.78 o 
   3  10  11      184.93      196.07      9.93 o 
   4  10  11      196.17      199.30     13.03 o 
   5  10  11        0.30       -1.39     10.58 o 
   6  10  11       89.04      110.85     19.51 o 
   7  10  11      224.29      231.50     14.44 o 
   8  10  11       40.63       61.73     13.86 o 
   9  10  11       28.49       23.78     20.43 o 
   1  11  11       67.17       86.85     14.58 o 
   2  11  11       72.74       75.80     12.48 o 
   3  11  11       21.18       15.27     11.53 o 
   4  11  11      228.86      257.27     22.10 o 
   5  11  11      144.32      167.16     13.09 o 
   6  11  11       88.32       81.12     11.29 o 
   7  11  11      189.10      179.03     16.77 o 
   8  11  11        0.12        7.95     13.10 o 
   0  12  11       15.59       41.80     20.92 o 
   1  12  11       68.20       67.39     14.34 o 
   2  12  11       73.28       81.01     17.84 o 
   3  12  11      678.19      662.40     40.32 o 
   4  12  11        0.78       -2.11     19.03 o 
   5  12  11        0.06      -13.38     19.30 o 
   6  12  11       54.02       45.34     17.10 o 
   7  12  11       60.47       54.04     20.34 o 
   8  12  11        2.83       -5.04     14.94 o 
   1  13  11       91.07       96.20     14.35 o 
   2  13  11       40.23       56.43     19.56 o 
   3  13  11       11.50       -3.36     17.46 o 
   4  13  11        9.42       -0.49     20.32 o 
   5  13  11       16.10       -7.99     20.35 o 
   6  13  11      110.50       76.66     19.50 o 
   7  13  11       11.13       -2.31     20.16 o 
   0  14  11       92.75      108.60     21.96 o 
   1  14  11       37.02       42.10     13.78 o 
   2  14  11        4.84       11.35     13.22 o 
   3  14  11      334.06      308.09     25.41 o 
   4  14  11       30.69       28.60     18.46 o 
   5  14  11        0.03       -5.29     17.54 o 
   6  14  11        8.76       -6.75     20.96 o 
   1  15  11        8.38       -2.16     13.75 o 
   2  15  11      191.50      180.76     18.29 o 
   3  15  11       25.69      -15.07     21.38 o 
   4  15  11       40.50       20.75     22.00 o 
   5  15  11       19.12        9.21     22.26 o 
   0  16  11       17.59       10.57     21.33 o 
   1  16  11       84.79       85.02     14.65 o 
   2  16  11        2.23       -6.47     19.15 o 
   3  16  11        4.88      -11.60     21.59 o 
   4  16  11       45.81       35.15     19.34 o 
   1  17  11        0.61       -3.87     14.05 o 
   2  17  11        7.66       -7.70     23.16 o 
   0   0  12     1356.58     1192.55     25.12 o 
   1   0  12     3422.55     3307.58     26.77 o 
   2   0  12      220.13      193.38     10.86 o 
   3   0  12     2766.31     2858.39     25.66 o 
   4   0  12     1193.60     1149.85     26.05 o 
   5   0  12      253.54      307.29     17.04 o 
   6   0  12     1410.80     1447.40     20.95 o 
   7   0  12      194.60      207.59     19.61 o 
   8   0  12       49.64       61.52     15.32 o 
   9   0  12      310.43      316.09     21.30 o 
  10   0  12      138.34      137.41     21.26 o 
   1   1  12      224.46      180.88      9.39 o 
   2   1  12      214.79      165.05      8.02 o 
   3   1  12     1893.27     1666.04     16.70 o 
   4   1  12      448.65      383.30     10.84 o 
   5   1  12      690.80      695.92     13.26 o 
   6   1  12       35.45       45.33      7.70 o 
   7   1  12      157.69      181.85     21.10 o 
   8   1  12      155.51      158.84     13.29 o 
   9   1  12       49.36       39.40     11.80 o 
  10   1  12        1.49      -12.67     12.67 o 
   0   2  12        3.59       20.60     10.78 o 
   1   2  12     2698.69     2703.46     17.51 o 
   2   2  12       96.56       94.49      8.95 o 
   3   2  12     1068.64      974.54     16.76 o 
   4   2  12       77.83       60.58      8.65 o 
   5   2  12      236.82      256.91      8.83 o 
   6   2  12       86.88       89.10      9.27 o 
   7   2  12      404.33      280.43     14.27 o 
   8   2  12       32.68       32.52     11.70 o 
   9   2  12        6.54       -2.60     11.97 o 
  10   2  12       13.13       -8.57     12.30 o 
   1   3  12       29.64       40.72      8.12 o 
   2   3  12     1110.26     1079.83     16.06 o 
   3   3  12      447.17      447.91     11.54 o 
   4   3  12     2132.61     1937.13     17.95 o 
   5   3  12        0.49        0.88      7.11 o 
   6   3  12      636.73      540.15     13.22 o 
   7   3  12      275.63      257.60     10.94 o 
   8   3  12       13.82       10.11     11.17 o 
   9   3  12       24.84       22.37      9.28 o 
  10   3  12       23.96        7.80     12.97 o 
   0   4  12       25.71       22.46     14.43 o 
   1   4  12       58.44       50.71     10.66 o 
   2   4  12      379.55      374.55     14.23 o 
   3   4  12      754.12      820.90     16.74 o 
   4   4  12      451.39      508.10     38.00 o 
   5   4  12      465.95      482.45     11.95 o 
   6   4  12      269.86      256.11     11.01 o 
   7   4  12        3.46       14.08      9.17 o 
   8   4  12       14.05       28.80     10.61 o 
   9   4  12      154.73      178.13     16.66 o 
  10   4  12        0.29        3.43     18.19 o 
   1   5  12      170.24      133.97     11.27 o 
   2   5  12      437.36      510.61     15.26 o 
   3   5  12        5.57        3.35     10.14 o 
   4   5  12     2116.73     2122.22     23.84 o 
   5   5  12        3.40       -6.31     11.32 o 
   6   5  12     1347.78     1462.33     20.63 o 
   7   5  12       26.15       27.42      9.13 o 
   8   5  12        9.48       11.58     11.82 o 
   9   5  12       83.50       72.02     16.58 o 
  10   5  12       11.01       12.82     36.71 o 
   0   6  12      332.08      295.22     18.60 o 
   1   6  12      473.38      487.71     15.00 o 
   2   6  12      489.89      473.35     15.26 o 
   3   6  12      661.51      754.91     17.11 o 
   4   6  12        9.30       18.84      8.52 o 
   5   6  12       39.26       40.96     10.39 o 
   6   6  12        1.36        7.32      8.58 o 
   7   6  12      163.18      175.88     10.98 o 
   8   6  12       59.48       55.30      9.88 o 
   9   6  12        2.67      -13.75     13.75 o 
  10   6  12       10.32       13.90     19.96 o 
   1   7  12      782.11      834.96     17.83 o 
   2   7  12     1986.77     2080.57     24.95 o 
   3   7  12      224.13      199.53     12.34 o 
   4   7  12      641.77      586.37     13.09 o 
   5   7  12       28.48       28.92      8.29 o 
   6   7  12       24.55       13.74     10.48 o 
   7   7  12       26.62       41.04     11.42 o 
   8   7  12      175.98      189.67     11.72 o 
   9   7  12       53.09       31.38     14.04 o 
   0   8  12     3603.28     3705.22     46.80 o 
   1   8  12      750.69      792.19     18.92 o 
   2   8  12       58.71       75.21     12.19 o 
   3   8  12       12.06       15.72     10.59 o 
   4   8  12        0.23        1.86      8.66 o 
   5   8  12       68.00       61.21     11.51 o 
   6   8  12        1.84       12.61     11.62 o 
   7   8  12       43.85       58.62      9.92 o 
   8   8  12       31.79       38.37     10.35 o 
   9   8  12        0.79       -0.97     12.94 o 
   1   9  12      140.60      162.75     14.26 o 
   2   9  12       81.28      121.97     12.60 o 
   3   9  12        4.04       10.45      8.95 o 
   4   9  12        1.77       13.43     11.64 o 
   5   9  12        3.08       13.49     11.21 o 
   6   9  12      226.73      257.00     14.78 o 
   7   9  12       37.02       41.69      9.88 o 
   8   9  12      105.29      133.99     14.96 o 
   9   9  12       10.56        7.95     20.49 o 
   0  10  12     1502.50     1387.86     33.98 o 
   1  10  12       47.14       64.15     14.50 o 
   2  10  12       20.02       25.16     11.89 o 
   3  10  12      200.49      218.33     10.98 o 
   4  10  12        0.30       -4.94     11.98 o 
   5  10  12       18.47       16.86     11.77 o 
   6  10  12        9.32       17.59     11.62 o 
   7  10  12        7.95       15.25     13.79 o 
   8  10  12       14.11       28.09     10.79 o 
   1  11  12      960.25      922.22     21.06 o 
   2  11  12       17.69       26.37     13.87 o 
   3  11  12      144.90      131.81     14.01 o 
   4  11  12        1.60       12.01     15.93 o 
   5  11  12        5.42       10.08     10.89 o 
   6  11  12       14.18       33.51     12.07 o 
   7  11  12       61.03       60.07     13.15 o 
   8  11  12       34.80       61.50     14.04 o 
   0  12  12      619.74      561.50     26.42 o 
   1  12  12      200.71      221.47     16.66 o 
   2  12  12       93.08      110.50     13.41 o 
   3  12  12      177.58      152.13     22.34 o 
   4  12  12       36.72       38.76     18.03 o 
   5  12  12        3.07        4.20     17.82 o 
   6  12  12        0.08       -6.96     17.42 o 
   7  12  12       55.85       48.55     14.25 o 
   1  13  12      102.79      108.29     16.10 o 
   2  13  12       38.81       50.68     13.80 o 
   3  13  12      141.31      130.30     22.99 o 
   4  13  12      242.01      273.89     22.92 o 
   5  13  12      310.21      315.06     24.50 o 
   6  13  12       14.96       -0.70     17.82 o 
   0  14  12       53.93       72.59     19.15 o 
   1  14  12        6.37       23.95     14.21 o 
   2  14  12        2.83       -2.52     16.82 o 
   3  14  12       53.93       62.93     23.56 o 
   4  14  12       35.95       27.23     18.99 o 
   5  14  12       41.67       55.43     18.86 o 
   1  15  12       17.95       18.30     14.27 o 
   2  15  12       12.43       35.81     18.52 o 
   3  15  12      130.61      100.41     21.81 o 
   4  15  12        0.23      -19.37     22.74 o 
   0  16  12      148.09      156.77     24.85 o 
   1  16  12        7.18       10.21     14.48 o 
   2  16  12       32.94        8.03     18.56 o 
   1   1  13      495.12      492.00     10.22 o 
   2   1  13      448.31      424.86      9.60 o 
   3   1  13      393.76      356.41     11.14 o 
   4   1  13      458.57      423.09     11.22 o 
   5   1  13       89.65       91.03     11.06 o 
   6   1  13       35.60       54.24      7.80 o 
   7   1  13       89.60       83.73     13.10 o 
   8   1  13       95.32       81.01     12.45 o 
   9   1  13       70.83       65.78     13.06 o 
  10   1  13        0.50      -12.04     12.04 o 
   0   2  13     1964.58     2027.35     24.62 o 
   1   2  13      772.21      837.75     17.36 o 
   2   2  13      186.07      192.96     11.97 o 
   3   2  13      196.12      194.89      9.81 o 
   4   2  13      618.62      598.27     12.37 o 
   5   2  13       93.17      119.56      9.17 o 
   6   2  13      753.47      731.08     18.77 o 
   7   2  13       14.78       15.25     11.44 o 
   8   2  13        8.55       15.96     11.79 o 
   9   2  13       87.57       68.06     12.98 o 
  10   2  13       28.14        7.98     12.83 o 
   1   3  13       99.78      113.38      9.87 o 
   2   3  13      730.07      711.43     20.93 o 
   3   3  13      125.15      103.74      9.29 o 
   4   3  13       14.18        9.42      8.47 o 
   5   3  13       14.77       11.47      7.14 o 
   6   3  13        9.83       18.07      8.56 o 
   7   3  13       15.34        7.99      8.62 o 
   8   3  13      110.30      139.41     13.81 o 
   9   3  13        7.96       -4.57     13.20 o 
  10   3  13       40.52        0.05     13.22 o 
   0   4  13       58.87       46.17     16.18 o 
   1   4  13     1667.94     1573.24     21.82 o 
   2   4  13      296.55      287.03     14.10 o 
   3   4  13       14.37        7.21     10.61 o 
   4   4  13      148.12      152.50     11.32 o 
   5   4  13       45.24       25.99      8.72 o 
   6   4  13       19.07       22.22      8.61 o 
   7   4  13        9.28        9.00      8.45 o 
   8   4  13       17.92       32.92     12.28 o 
   9   4  13       65.72       78.02     13.92 o 
   1   5  13       25.87       23.40     12.15 o 
   2   5  13      806.22      802.11     17.81 o 
   3   5  13      133.15      137.53     11.92 o 
   4   5  13      267.35      245.93     12.61 o 
   5   5  13       82.75       66.24     13.00 o 
   6   5  13       13.88       12.62      8.87 o 
   7   5  13       13.29       11.38      8.93 o 
   8   5  13      150.94      162.12     13.59 o 
   9   5  13       11.08        6.08     12.97 o 
   0   6  13      764.23      704.73     24.67 o 
   1   6  13     1293.25     1267.74     23.31 o 
   2   6  13       11.25        5.78     11.65 o 
   3   6  13       15.22       21.43     10.96 o 
   4   6  13       44.60       45.09     10.59 o 
   5   6  13       12.10        3.25     10.17 o 
   6   6  13       20.72        8.66      8.37 o 
   7   6  13       39.85       36.81      9.01 o 
   8   6  13        3.81       17.93     12.11 o 
   9   6  13       16.41        0.41     17.90 o 
   1   7  13       56.27       61.84     12.95 o 
   2   7  13     1066.11     1001.09     19.91 o 
   3   7  13        1.08        3.90     11.63 o 
   4   7  13      205.42      237.24     10.66 o 
   5   7  13        6.60        8.33     11.95 o 
   6   7  13       87.25       83.13     13.12 o 
   7   7  13       93.42      129.50     13.21 o 
   8   7  13       94.61       97.14     12.60 o 
   9   7  13       12.73       -9.91     18.28 o 
   0   8  13      213.17      234.29     22.31 o 
   1   8  13       68.91       71.65     14.01 o 
   2   8  13       10.14       16.48     12.26 o 
   3   8  13        3.94        5.02     10.59 o 
   4   8  13        2.54       11.88      8.99 o 
   5   8  13       26.68       25.57     11.76 o 
   6   8  13       98.38      109.95     13.23 o 
   7   8  13       30.69       41.03     15.66 o 
   8   8  13       11.10        0.30     12.22 o 
   1   9  13      697.33      742.60     19.44 o 
   2   9  13      639.99      629.35     17.53 o 
   3   9  13      117.80      109.48     12.40 o 
   4   9  13      527.14      541.78     33.19 o 
   5   9  13      236.73      204.62     13.65 o 
   6   9  13      388.90      461.41     17.16 o 
   7   9  13       21.19       41.01     12.33 o 
   8   9  13       20.11       10.85     30.34 o 
   0  10  13     1149.30     1204.55     33.82 o 
   1  10  13      314.04      339.38     16.49 o 
   2  10  13        0.01        6.27     12.96 o 
   3  10  13        0.10        1.71      9.12 o 
   4  10  13      107.75      122.15     23.97 o 
   5  10  13        3.13       16.27     11.90 o 
   6  10  13       19.69       65.46     12.92 o 
   7  10  13        9.64       14.42     29.14 o 
   8  10  13       22.25       27.05     32.07 o 
   1  11  13        3.41        8.82     12.59 o 
   2  11  13      112.60      122.36     14.22 o 
   3  11  13       18.47       33.61     12.52 o 
   4  11  13      173.46      257.44     23.49 o 
   5  11  13       86.53      107.09     13.22 o 
   6  11  13      153.26      205.31     15.45 o 
   7  11  13       19.50       30.80     11.28 o 
   0  12  13       19.85       51.05     21.49 o 
   1  12  13      851.21      885.06     29.20 o 
   2  12  13        0.29       10.38     13.94 o 
   3  12  13       33.37       73.71     22.76 o 
   4  12  13        2.93       12.84     17.92 o 
   5  12  13       21.64       21.21     17.80 o 
   6  12  13        0.11       21.88     18.69 o 
   1  13  13       36.49       56.07     18.15 o 
   2  13  13        8.49       22.06     14.31 o 
   3  13  13        0.14       27.13     22.96 o 
   4  13  13       28.58       44.41     19.13 o 
   5  13  13        5.53       17.96     19.62 o 
   0  14  13        0.43       16.35     17.98 o 
   1  14  13      487.73      543.47     20.16 o 
   2  14  13        3.16       24.68     15.49 o 
   3  14  13       34.62       53.64     23.42 o 
   4  14  13        1.71        2.15     19.87 o 
   1  15  13        0.79       21.74     15.04 o 
   2  15  13      227.36      236.65     18.13 o 
   3  15  13       19.08       29.67     20.77 o 
   0   0  14       40.95       18.41     14.16 o 
   1   0  14      289.07      256.73     12.94 o 
   2   0  14      549.56      564.27     15.54 o 
   3   0  14     1073.77     1244.37     19.94 o 
   4   0  14        0.33       14.53     13.89 o 
   5   0  14      228.83      237.32     18.35 o 
   6   0  14       88.47       96.44     12.10 o 
   7   0  14      118.23      144.83     19.17 o 
   8   0  14        0.01        6.18     18.03 o 
   9   0  14      112.65      151.30     21.60 o 
   1   1  14      296.99      268.99      9.25 o 
   2   1  14      197.45      239.33      9.21 o 
   3   1  14       47.77       35.92      8.79 o 
   4   1  14      247.40      253.84     10.28 o 
   5   1  14       95.90       83.15     21.83 o 
   6   1  14      202.76      256.54     11.50 o 
   7   1  14        9.53       16.98     12.16 o 
   8   1  14        4.22       12.76     11.69 o 
   9   1  14        9.40       25.80     12.77 o 
   0   2  14       73.62       84.66     11.98 o 
   1   2  14     2460.60     2604.00     34.33 o 
   2   2  14        1.22       -0.59      9.45 o 
   3   2  14      142.91      146.64     11.22 o 
   4   2  14        0.02        3.75      8.57 o 
   5   2  14      101.66       91.00     11.38 o 
   6   2  14       20.00       36.53     11.01 o 
   7   2  14        4.12        7.63     11.66 o 
   8   2  14       52.90       47.37     11.74 o 
   9   2  14       61.69       48.56     11.92 o 
   1   3  14       38.44       50.09     12.81 o 
   2   3  14     1577.60     1631.96     18.49 o 
   3   3  14      149.76      122.43      9.75 o 
   4   3  14      675.73      653.05     15.87 o 
   5   3  14      141.29      141.26      8.76 o 
   6   3  14      256.94      201.53     11.06 o 
   7   3  14       14.95       12.28      8.60 o 
   8   3  14       66.21       77.25     12.51 o 
   9   3  14        6.32       12.83     13.30 o 
   0   4  14        7.25       22.82     17.74 o 
   1   4  14       24.54       21.14     12.92 o 
   2   4  14       62.44       73.46     13.19 o 
   3   4  14        2.85        6.22     10.85 o 
   4   4  14      311.71      301.00     13.69 o 
   5   4  14       65.83       74.92      9.82 o 
   6   4  14        7.29        3.27      9.21 o 
   7   4  14        2.30       -4.57      8.36 o 
   8   4  14       11.49       16.84     13.39 o 
   9   4  14       40.45       58.70     14.22 o 
   1   5  14        4.31        3.23     12.09 o 
   2   5  14     1172.67     1091.59     20.67 o 
   3   5  14       91.68       59.15     18.71 o 
   4   5  14       13.10        9.16     11.96 o 
   5   5  14       80.38       94.13     14.29 o 
   6   5  14       62.01       91.00     10.36 o 
   7   5  14        0.05       -3.60      8.93 o 
   8   5  14      598.25      624.69     32.07 o 
   9   5  14        3.58        0.49     20.08 o 
   0   6  14      389.11      347.67     22.81 o 
   1   6  14      702.26      687.21     18.88 o 
   2   6  14       62.12       44.92     12.60 o 
   3   6  14      123.57       95.92     11.98 o 
   4   6  14        0.11       -4.34     10.57 o 
   5   6  14       88.44      108.31     12.47 o 
   6   6  14        0.10       -8.36      8.36 o 
   7   6  14       40.72       38.19      9.40 o 
   8   6  14       33.23       85.65     21.59 o 
   1   7  14       39.83       37.79     13.35 o 
   2   7  14       26.47       27.17     14.58 o 
   3   7  14        0.27        8.48     11.60 o 
   4   7  14      518.58      557.22     13.93 o 
   5   7  14       59.93       41.29     13.16 o 
   6   7  14      163.57      122.22     14.34 o 
   7   7  14       30.41       32.10     11.67 o 
   8   7  14       12.19       13.14     19.70 o 
   0   8  14      201.70      191.64     22.56 o 
   1   8  14     1151.94     1180.52     22.79 o 
   2   8  14      120.97      107.96     13.03 o 
   3   8  14      269.65      272.04     14.96 o 
   4   8  14        2.97        8.17     12.18 o 
   5   8  14       60.54       67.37     12.99 o 
   6   8  14       24.54       29.65     11.78 o 
   7   8  14       79.53       79.83     12.96 o 
   8   8  14       36.40       24.50     12.22 o 
   1   9  14        2.96        6.87     13.61 o 
   2   9  14        7.35       11.02     12.82 o 
   3   9  14       15.14       -2.66     11.90 o 
   4   9  14        2.42       14.90     14.22 o 
   5   9  14        0.77       -2.63     11.95 o 
   6   9  14       11.71       33.03     13.64 o 
   7   9  14        7.63       18.88     11.80 o 
   0  10  14      113.93      148.03     22.28 o 
   1  10  14      200.58      199.03     15.15 o 
   2  10  14       12.32      -10.27     13.54 o 
   3  10  14      139.01      176.74     12.75 o 
   4  10  14       11.21       10.12     11.77 o 
   5  10  14       46.30       57.25     12.57 o 
   6  10  14        5.46       17.81     14.89 o 
   7  10  14       16.24       48.79     13.22 o 
   1  11  14       48.08       47.33     13.59 o 
   2  11  14        0.94       15.04     13.30 o 
   3  11  14       14.45        8.74     12.06 o 
   4  11  14       58.32       80.15     21.62 o 
   5  11  14       55.41       74.11     12.73 o 
   6  11  14      114.06      175.29     15.54 o 
   0  12  14       12.20       12.79     20.92 o 
   1  12  14      382.54      483.42     19.67 o 
   2  12  14      173.81      180.33     16.07 o 
   3  12  14       28.52       60.64     22.81 o 
   4  12  14        1.08        6.08     18.61 o 
   5  12  14        2.25       16.64     18.58 o 
   1  13  14        7.01       32.22     15.44 o 
   2  13  14      687.94      763.69     22.19 o 
   3  13  14        0.26       19.15     22.80 o 
   4  13  14       49.41       52.24     18.85 o 
   0  14  14       81.47       75.50     20.45 o 
   1  14  14       49.49       87.96     24.03 o 
   2  14  14       31.37       59.41     16.26 o 
   3  14  14       25.53       36.11     23.80 o 
   1  15  14       16.97       30.94     15.33 o 
   1   1  15       88.21       83.60      8.83 o 
   2   1  15     1081.73     1009.97     15.90 o 
   3   1  15        0.13        2.90      9.12 o 
   4   1  15      789.57      708.90     17.17 o 
   5   1  15       28.03       35.11     14.61 o 
   6   1  15      544.56      562.28     15.96 o 
   7   1  15      102.54      100.10     12.76 o 
   8   1  15       83.98       94.38     13.74 o 
   9   1  15       10.70       31.15     13.23 o 
   0   2  15      628.33      621.67     17.14 o 
   1   2  15      460.37      452.69     14.10 o 
   2   2  15        3.33       10.65     12.83 o 
   3   2  15       18.20       27.04      9.10 o 
   4   2  15        2.36       11.47     13.72 o 
   5   2  15       30.44       37.74     11.14 o 
   6   2  15       59.20       96.68     10.69 o 
   7   2  15        5.39        7.15     12.06 o 
   8   2  15        6.55       10.63     12.28 o 
   9   2  15        3.10       26.80     12.09 o 
   1   3  15      193.86      219.92     22.65 o 
   2   3  15      318.64      311.30     12.07 o 
   3   3  15        1.85        6.40      8.40 o 
   4   3  15      116.45      114.02     10.24 o 
   5   3  15      418.61      406.04     11.92 o 
   6   3  15       34.08       42.40      9.39 o 
   7   3  15        0.97        1.99      9.20 o 
   8   3  15      122.47      112.36     13.74 o 
   0   4  15      347.33      356.77     22.08 o 
   1   4  15     1882.37     1873.26     25.94 o 
   2   4  15       39.42       43.85     12.52 o 
   3   4  15        2.79        4.86     10.88 o 
   4   4  15      158.65      140.65     13.19 o 
   5   4  15       25.61       37.95     11.85 o 
   6   4  15       14.41       19.57      9.12 o 
   7   4  15        8.72       -4.09      9.42 o 
   8   4  15       49.86       48.81     14.54 o 
   1   5  15       23.50       34.49     13.22 o 
   2   5  15       80.35       76.84     13.45 o 
   3   5  15       43.91       38.19     12.02 o 
   4   5  15        6.63       10.08     11.97 o 
   5   5  15      119.41      132.05     28.52 o 
   6   5  15        3.21       -7.02      9.08 o 
   7   5  15       22.48        5.34     10.21 o 
   8   5  15        0.18       26.35     14.15 o 
   0   6  15      135.22      112.40     19.49 o 
   1   6  15     1103.96     1070.33     38.25 o 
   2   6  15       41.08       35.95     13.17 o 
   3   6  15      368.92      356.39     15.51 o 
   4   6  15        8.02        9.34     11.44 o 
   5   6  15       10.03       -3.13     13.21 o 
   6   6  15        8.64       -9.67      9.67 o 
   7   6  15       27.46       19.34      9.20 o 
   8   6  15       31.19       91.56     22.53 o 
   1   7  15       48.36       30.80     12.80 o 
   2   7  15       60.75       48.04     12.41 o 
   3   7  15        3.99        5.00     12.21 o 
   4   7  15       12.95       10.86     11.98 o 
   5   7  15       91.70       99.03     21.81 o 
   6   7  15       36.07       40.11     13.01 o 
   7   7  15       34.94       27.30     14.58 o 
   0   8  15      192.03      226.67     23.30 o 
   1   8  15       65.60       57.58     20.38 o 
   2   8  15       11.49       15.42     12.62 o 
   3   8  15      139.03      150.54     14.71 o 
   4   8  15      110.24      148.49     15.22 o 
   5   8  15        0.48      -12.42     12.42 o 
   6   8  15        1.44        4.98     11.90 o 
   7   8  15        1.37       11.48     24.46 o 
   1   9  15      153.33      143.18     15.70 o 
   2   9  15      222.19      234.17     15.34 o 
   3   9  15      178.91      174.23     14.75 o 
   4   9  15      108.77      126.13     15.01 o 
   5   9  15        8.99       17.60     12.49 o 
   6   9  15       17.49       26.89     13.29 o 
   7   9  15      162.38      203.83     15.29 o 
   0  10  15       18.16        7.14     20.51 o 
   1  10  15        2.41      -14.05     14.05 o 
   2  10  15       50.96       47.88     14.48 o 
   3  10  15       14.35        6.77     10.80 o 
   4  10  15        7.82        0.60     16.96 o 
   5  10  15       15.12       23.54     15.84 o 
   6  10  15      129.41      202.15     16.77 o 
   1  11  15        6.02        3.34     12.91 o 
   2  11  15       74.58       62.57     14.67 o 
   3  11  15        8.54        3.93     12.87 o 
   4  11  15       85.93       84.49     21.77 o 
   5  11  15      102.94      128.23     20.79 o 
   0  12  15       32.78       33.92     21.18 o 
   1  12  15       83.26      121.58     16.72 o 
   2  12  15       58.20       72.08     14.80 o 
   3  12  15        0.45       15.26     22.29 o 
   4  12  15       20.66        9.42     17.91 o 
   1  13  15        9.23       21.61     15.09 o 
   2  13  15        0.62       23.57     18.12 o 
   3  13  15       21.93       44.03     23.60 o 
   0  14  15       14.12       25.71     19.07 o 
   1  14  15       39.30       78.22     15.37 o 
   0   0  16     2251.90     2136.75     38.49 o 
   1   0  16      391.07      364.59     20.47 o 
   2   0  16       76.39       84.88     12.89 o 
   3   0  16      135.05       80.21     15.88 o 
   4   0  16      246.79      229.61     19.82 o 
   5   0  16        8.95       23.25     14.75 o 
   6   0  16      104.19       89.74     13.13 o 
   7   0  16       73.49       56.22     20.67 o 
   8   0  16       46.53       61.28     21.75 o 
   1   1  16       80.96       77.81      9.43 o 
   2   1  16      247.09      185.55     11.22 o 
   3   1  16        0.12       -9.65      9.65 o 
   4   1  16       25.40        9.35     10.20 o 
   5   1  16       36.92       34.98     17.35 o 
   6   1  16        0.06       22.60      8.63 o 
   7   1  16       43.57       35.71     12.98 o 
   8   1  16       82.13       99.63     14.29 o 
   0   2  16      530.90      494.07     16.68 o 
   1   2  16      328.39      375.41     12.75 o 
   2   2  16      256.59      255.95     15.26 o 
   3   2  16       83.82       66.35     11.68 o 
   4   2  16        0.01        2.59     11.43 o 
   5   2  16       71.96       79.63     13.20 o 
   6   2  16        0.11       12.16     14.83 o 
   7   2  16       73.74       57.66     13.99 o 
   8   2  16       13.02       19.40     14.13 o 
   1   3  16      260.34      241.84     14.42 o 
   2   3  16      320.01      415.51     20.47 o 
   3   3  16       66.31       66.94      9.71 o 
   4   3  16      421.52      408.72     16.04 o 
   5   3  16      173.86      153.04     12.82 o 
   6   3  16       21.54       17.81     11.18 o 
   7   3  16       91.75      112.43     11.71 o 
   8   3  16        0.72        1.81     13.36 o 
   0   4  16       11.05        2.88     17.02 o 
   1   4  16       41.49       59.30     13.20 o 
   2   4  16      288.06      317.82     17.40 o 
   3   4  16       75.80      123.17     13.93 o 
   4   4  16       99.39      112.37     13.01 o 
   5   4  16        4.69       10.59     13.24 o 
   6   4  16        1.44       -3.23     10.00 o 
   7   4  16       55.45       79.50     11.56 o 
   8   4  16       61.24       81.53     26.21 o 
   1   5  16        1.55        1.70     13.59 o 
   2   5  16        0.05       10.78     12.72 o 
   3   5  16       96.51      109.69     13.93 o 
   4   5  16       99.83       81.06     12.14 o 
   5   5  16      108.68      133.25     15.23 o 
   6   5  16      110.24      142.85     16.95 o 
   7   5  16      221.23      200.62     12.41 o 
   0   6  16       48.56       43.91     20.30 o 
   1   6  16       10.20       13.74     12.63 o 
   2   6  16       12.65       11.35     13.09 o 
   3   6  16      285.95      340.27     15.49 o 
   4   6  16       87.07       80.35     13.03 o 
   5   6  16        5.51      -12.18     12.40 o 
   6   6  16        4.65      -14.11     20.00 o 
   7   6  16       42.29       52.37     10.86 o 
   1   7  16      137.79      150.33     15.39 o 
   2   7  16      306.04      344.76     33.80 o 
   3   7  16      337.22      333.37     15.97 o 
   4   7  16        1.47       -4.03     11.54 o 
   5   7  16        3.37       -6.47     11.78 o 
   6   7  16        0.73      -10.22     11.50 o 
   7   7  16      120.13      145.31     43.04 o 
   0   8  16      250.43      243.19     21.02 o 
   1   8  16      768.12      821.29     27.48 o 
   2   8  16       39.92       33.65     12.77 o 
   3   8  16        4.71        2.34     14.43 o 
   4   8  16       63.87       51.58     12.40 o 
   5   8  16       25.69        0.96     12.41 o 
   6   8  16       80.11       85.88     13.69 o 
   1   9  16       13.97        8.96     13.45 o 
   2   9  16       17.37       22.37     12.65 o 
   3   9  16       25.89       32.83     12.18 o 
   4   9  16        0.77      -13.22     13.22 o 
   5   9  16      160.66      164.50     14.72 o 
   6   9  16        0.47        4.49     11.76 o 
   0  10  16       42.98       42.57     19.53 o 
   1  10  16      102.91       60.91     15.16 o 
   2  10  16       38.11       31.17     13.32 o 
   3  10  16        3.87       -6.01     10.04 o 
   4  10  16        7.19        2.61     13.21 o 
   5  10  16        9.74       12.24     14.15 o 
   1  11  16        1.72       -2.52     13.57 o 
   2  11  16      130.23       96.47     15.02 o 
   3  11  16        2.51       -3.29     13.51 o 
   4  11  16        2.43       17.27     19.97 o 
   0  12  16       49.10       35.30     21.00 o 
   1  12  16       10.74        0.98     14.76 o 
   2  12  16       61.11       69.34     15.55 o 
   3  12  16       37.02       33.94     22.69 o 
   1   1  17        9.73       11.43      8.10 o 
   2   1  17       58.83       65.65     10.16 o 
   3   1  17       68.68       57.27      9.94 o 
   4   1  17      108.37      107.91     13.60 o 
   5   1  17      294.29      304.62     25.93 o 
   6   1  17       45.70       49.00      9.32 o 
   7   1  17      125.79      144.22     15.59 o 
   0   2  17        0.02       13.12     17.49 o 
   1   2  17       46.99       60.58      9.75 o 
   2   2  17       95.97       86.79     10.83 o 
   3   2  17        8.19        9.07     10.25 o 
   4   2  17      112.25      125.66     12.52 o 
   5   2  17       11.80       36.86     34.55 o 
   6   2  17        6.39        8.41     11.23 o 
   7   2  17        8.07        6.70     13.40 o 
   1   3  17      157.25      153.85     12.88 o 
   2   3  17      128.06      137.71     23.73 o 
   3   3  17       50.54       62.83     23.23 o 
   4   3  17       19.15       32.21     11.38 o 
   5   3  17        2.40       20.57     17.65 o 
   6   3  17       16.23       14.16     13.61 o 
   7   3  17       68.84      100.37     15.60 o 
   0   4  17      315.01      295.18     21.75 o 
   1   4  17       34.59       42.12     13.11 o 
   2   4  17       71.75       81.85     12.74 o 
   3   4  17      422.92      457.22     53.12 o 
   4   4  17       22.43       42.39     12.63 o 
   5   4  17        0.01       -0.31     13.14 o 
   6   4  17       26.36       54.43     20.23 o 
   7   4  17       62.74       55.10     14.57 o 
   1   5  17        2.03       23.75     14.06 o 
   2   5  17       29.10       39.40     13.20 o 
   3   5  17       18.63       20.11     12.11 o 
   4   5  17       84.90       68.00     17.43 o 
   5   5  17        0.17       -5.48     12.30 o 
   6   5  17        9.81       -5.31      9.89 o 
   0   6  17      441.37      442.12     24.29 o 
   1   6  17       77.98      103.23     20.66 o 
   2   6  17      206.11      194.03     15.36 o 
   3   6  17       31.13       27.55     13.44 o 
   4   6  17       50.95       47.74     12.15 o 
   5   6  17        0.48      -14.25     14.25 o 
   6   6  17        2.52      -10.53     10.53 o 
   1   7  17        8.16       15.33     23.98 o 
   2   7  17        9.52       28.72     20.71 o 
   3   7  17        0.16        3.61     19.00 o 
   4   7  17       73.04       68.10     12.36 o 
   5   7  17       15.99       -5.62     13.80 o 
   6   7  17       73.00       81.94     31.76 o 
   0   8  17        1.07      -10.42     20.78 o 
   1   8  17       42.35       47.83     14.63 o 
   2   8  17       12.51       15.85     30.00 o 
   3   8  17       14.64        6.68     24.91 o 
   4   8  17       26.56        5.87     13.71 o 
   5   8  17        4.94      -14.93     14.93 o 
   1   9  17        1.09        3.92     13.43 o 
   2   9  17       85.32       95.71     15.31 o 
   3   9  17       32.84       29.69     27.24 o 
   4   9  17        1.60      -13.15     13.15 o 
   0  10  17       23.55       -4.92     18.82 o 
   1  10  17       82.10       49.71     13.66 o 
   2  10  17        2.61      -11.70     13.70 o 
   3  10  17        0.01        5.57     35.77 o 
   4  10  17       45.44       42.08     15.00 o 
   1  11  17       23.57       -1.52     14.86 o 
   2  11  17        0.04       -6.95     14.88 o 
   0   0  18       81.82       37.04     18.10 o 
   1   0  18       26.09       15.78     15.99 o 
   2   0  18      194.86      281.54     17.53 o 
   3   0  18       12.71      -17.41     17.41 o 
   4   0  18      639.70      745.66     28.79 o 
   5   0  18        3.71      -10.48     18.14 o 
   6   0  18       11.29      -12.24     12.24 o 
   1   1  18      101.36       97.67     11.37 o 
   2   1  18        0.22       -0.06      9.81 o 
   3   1  18        0.03       -1.87     10.21 o 
   4   1  18       12.78       17.36     13.12 o 
   5   1  18      171.12      190.26     14.63 o 
   6   1  18       16.47       -1.85      9.46 o 
   0   2  18      382.11      462.38     25.44 o 
   1   2  18       51.44       77.68     13.65 o 
   2   2  18       64.71       78.70     10.67 o 
   3   2  18        6.08       18.99     10.23 o 
   4   2  18        0.37        0.54     12.17 o 
   5   2  18       13.76       34.75     12.15 o 
   6   2  18       14.86       26.98     11.30 o 
   1   3  18        2.49       13.74     12.22 o 
   2   3  18       60.29       84.46     15.25 o 
   3   3  18       58.45       74.62     13.53 o 
   4   3  18        6.55       31.68     22.06 o 
   5   3  18      194.38      270.15     22.40 o 
   6   3  18       16.07       -0.86     14.84 o 
   0   4  18       89.41      121.60     18.76 o 
   1   4  18       13.75       26.93     12.95 o 
   2   4  18       12.09       32.76     13.21 o 
   3   4  18       17.00       21.35     13.35 o 
   4   4  18        8.78       20.37     14.81 o 
   5   4  18        1.58       14.63     16.92 o 
   6   4  18        1.29       16.57     17.11 o 
   1   5  18       17.08       46.20     14.45 o 
   2   5  18       33.63       45.77     27.39 o 
   3   5  18       13.50       34.29     14.94 o 
   4   5  18        3.68       19.30     23.09 o 
   5   5  18       27.48       39.15     14.24 o 
   0   6  18      108.14      148.36     21.55 o 
   1   6  18       64.63       84.53     15.22 o 
   2   6  18        0.64       28.47     13.27 o 
   3   6  18        8.62        3.57     12.06 o 
   4   6  18       20.12       15.88     12.36 o 
   5   6  18        1.02      -13.68     13.68 o 
   1   7  18        0.35       14.95     12.78 o 
   2   7  18        1.31       12.33     15.71 o 
   3   7  18       13.57       43.76     13.00 o 
   4   7  18        1.45      -19.59     19.59 o 
   0   8  18       32.91       44.66     18.70 o 
   1   8  18       72.54      119.12     17.36 o 
   2   8  18      210.19      259.99     52.51 o 
   3   8  18        0.32        2.07     12.59 o 
   4   8  18      121.73      125.20     16.20 o 
   1   9  18       14.46        5.13     14.43 o 
   2   9  18       28.95       58.85     37.39 o 
   3   9  18       28.99       43.46     41.75 o 
   0  10  18       24.69       -3.53     21.73 o 
   1  10  18        0.44      -12.23     14.81 o 
   1   1  19       31.47       15.09      9.99 o 
   2   1  19       15.78       19.75     10.13 o 
   3   1  19      121.75      117.15     13.29 o 
   4   1  19        6.10       -4.80     13.60 o 
   5   1  19       59.90       32.14     17.95 o 
   0   2  19       56.54       57.28     17.43 o 
   1   2  19       48.60       38.90     13.40 o 
   2   2  19       29.41       24.41     10.64 o 
   3   2  19       41.51       48.04     10.02 o 
   4   2  19        1.43        5.25     15.57 o 
   5   2  19       13.72        9.34     11.54 o 
   1   3  19        5.48        1.44     13.86 o 
   2   3  19       61.70       67.03     14.24 o 
   3   3  19        2.68       -5.53     14.13 o 
   4   3  19       48.41       72.84     13.82 o 
   5   3  19        2.71       24.15     18.93 o 
   0   4  19      333.26      361.18     23.51 o 
   1   4  19       35.00       42.24     13.22 o 
   2   4  19       94.62      121.81     17.19 o 
   3   4  19       50.57       65.37     15.32 o 
   4   4  19       23.94       43.52     19.76 o 
   1   5  19        1.62       17.78     14.24 o 
   2   5  19       20.90       44.90     36.70 o 
   3   5  19       17.14       41.49     35.53 o 
   4   5  19       10.08       10.13     11.57 o 
   0   6  19      280.12      372.19     26.47 o 
   1   6  19       20.98       78.17     15.77 o 
   2   6  19      139.86      198.92     24.71 o 
   3   6  19       10.86       42.49     27.86 o 
   1   7  19        5.87       55.72     25.94 o 
   2   7  19       24.18       65.46     15.36 o 
   3   7  19        5.58        0.39     14.50 o 
   0   8  19       27.26       83.90     23.03 o 
   1   8  19        6.63       49.17     22.03 o 
   0   0  20       26.31       23.69     16.60 o 
   1   0  20      163.74      199.61     15.92 o 
   2   0  20        1.85        6.84     18.74 o 
   3   0  20        0.17      -11.04     19.49 o 
   1   1  20       29.55       22.40     11.15 o 
   2   1  20       32.36       28.25     12.10 o 
   3   1  20        8.85       -4.77     12.62 o 
   0   2  20       12.65       -1.05     19.71 o 
   1   2  20       31.22       -6.03     13.53 o 
   2   2  20       39.41       36.09     17.19 o 
   3   2  20        0.23      -11.82     12.89 o 
   1   3  20        0.14       -5.06     13.61 o 
   2   3  20       38.49       21.99     14.63 o 
   3   3  20       27.00       32.22     18.20 o 
   0   4  20        8.01      -19.21     19.21 o 
   1   4  20       16.79       19.00     14.13 o 
   2   4  20        4.00       13.71     16.99 o 
   1   5  20       24.59       51.69     14.52 o 
                                                 
